# Supplementary material for: 2-[(E)-4-Meth­oxy­benzyl­idene]-1,2,3,4-tetra­hydro­naphthalen-1-one
Source: Acta Crystallogr Sect E Struct Rep Online. 2012 Jun 23;68(Pt 7):o2190. doi: 10.1107/S160053681202805X (PMC3393990; doi:10.1107/S160053681202805X)
Supplement: Supplementary file 2 [file e-68-o2190-Isup2.hkl]

# 
# h,k,l, Fc-squared, Fo-squared, sigma(Fo-squared) and status flag 
# 
data_I
_shelx_title '  P21/n' 
_shelx_refln_list_code          4 
_shelx_F_calc_maximum      307.56 
_exptl_crystal_F_000      1120.00 
_reflns_d_resolution_high  0.7680 
 
loop_ 
 _symmetry_equiv_pos_as_xyz 
 'x, y, z' 
 '-x+1/2, y+1/2, -z+1/2' 
 '-x, -y, -z' 
 'x-1/2, -y-1/2, z-1/2' 
 
_cell_length_a     6.8289 
_cell_length_b    14.7444 
_cell_length_c    26.7258 
_cell_angle_alpha  90.000 
_cell_angle_beta   93.757 
_cell_angle_gamma  90.000 
 
_shelx_F_squared_multiplier     1.000 
 
loop_ 
 _refln_index_h 
 _refln_index_k 
 _refln_index_l 
 _refln_F_squared_calc 
 _refln_F_squared_meas 
 _refln_F_squared_sigma 
 _refln_observed_status 
   6   0   0     1671.67     1609.49    138.08 o 
   8   0   0        6.51       35.56     32.79 o 
   1   1   0     1920.69     1864.16     29.86 o 
   2   1   0     3424.50     3286.35     50.64 o 
   3   1   0       38.90       35.88      7.94 o 
   4   1   0       13.92        6.79      4.89 o 
   5   1   0      197.21      181.43     16.79 o 
   6   1   0     1538.09     1607.42     98.08 o 
   7   1   0      430.76      365.59     53.27 o 
   8   1   0       17.52       17.70     19.26 o 
   0   2   0       40.25       37.76      8.67 o 
   1   2   0       17.77       21.62      5.94 o 
   2   2   0      643.01      569.09     27.15 o 
   3   2   0      386.34      397.94     23.82 o 
   4   2   0       20.67       24.17      7.77 o 
   5   2   0     1711.19     1711.36     73.46 o 
   6   2   0     5171.13     5515.35     97.77 o 
   7   2   0      571.16      584.17     66.90 o 
   8   2   0        3.20      -15.81     18.69 o 
   1   3   0      693.03      682.33     26.87 o 
   2   3   0        1.74        0.90      3.80 o 
   3   3   0       38.00       57.58     11.43 o 
   4   3   0        2.42       -9.36     11.21 o 
   5   3   0     1329.43     1374.73     55.79 o 
   6   3   0      840.26      904.89     46.74 o 
   7   3   0      138.35      178.88     44.41 o 
   8   3   0       19.34        5.87     19.00 o 
   0   4   0    82607.07    80096.92    525.21 o 
   1   4   0    23244.52    22279.26    193.18 o 
   2   4   0       73.05       97.24     10.10 o 
   3   4   0      123.11      151.25     12.15 o 
   4   4   0       52.24       43.90     26.37 o 
   5   4   0        0.63       -2.38      9.61 o 
   6   4   0      106.51      106.47     18.89 o 
   7   4   0      329.76      284.14     64.87 o 
   8   4   0      154.40      214.92     46.95 o 
   1   5   0     2396.66     2474.17     59.91 o 
   2   5   0       17.74        6.19      4.62 o 
   3   5   0      561.74      695.28     31.95 o 
   4   5   0        5.13       -2.46      4.40 o 
   5   5   0        0.17        0.55     11.04 o 
   6   5   0      929.56     1123.21     85.62 o 
   7   5   0     1091.37     1239.03     97.47 o 
   8   5   0      123.91      118.56     58.86 o 
   0   6   0      404.74      310.55     28.26 o 
   1   6   0      555.65      491.92     39.37 o 
   2   6   0     1506.17     1777.35     49.95 o 
   3   6   0      173.44      150.78      8.26 o 
   4   6   0      469.01      425.42     34.99 o 
   5   6   0     4969.57     4986.31    148.85 o 
   6   6   0      192.81      204.51     28.27 o 
   7   6   0        0.12       22.99     14.20 o 
   8   6   0        4.18       20.36     22.24 o 
   1   7   0     3688.19     3636.33     77.62 o 
   2   7   0     4727.53     4886.40     90.53 o 
   3   7   0       16.02        8.34      7.04 o 
   4   7   0      332.29      282.79     22.63 o 
   5   7   0     4194.11     4276.79     63.34 o 
   6   7   0      628.49      618.78     57.29 o 
   7   7   0      393.61      429.35     50.65 o 
   8   7   0       68.84       50.13     34.22 o 
   0   8   0      721.90      772.02     51.27 o 
   1   8   0     1043.66     1084.79     30.55 o 
   2   8   0        5.99        2.63      9.07 o 
   3   8   0       18.21       23.12      9.73 o 
   4   8   0       17.31       10.49     10.66 o 
   5   8   0      914.40      969.00     27.18 o 
   6   8   0        0.76      -11.63     13.24 o 
   7   8   0        2.54       -9.63     13.45 o 
   8   8   0        0.22        8.56     20.73 o 
   1   9   0      153.71      144.19     12.34 o 
   2   9   0       16.81       20.93      9.28 o 
   3   9   0       45.76       25.08     14.96 o 
   4   9   0      197.25      176.01     23.00 o 
   5   9   0      172.05      149.16     24.86 o 
   6   9   0       93.95       54.94     55.61 o 
   7   9   0      212.32      209.43     38.59 o 
   0  10   0       25.51       39.82     27.19 o 
   1  10   0       13.29        8.53      5.37 o 
   2  10   0      488.10      512.69     48.38 o 
   3  10   0       37.61       10.46     14.05 o 
   4  10   0      286.91      271.48     29.36 o 
   5  10   0      631.88      608.16     59.77 o 
   6  10   0        0.06       18.48     17.10 o 
   7  10   0      187.41      178.75     39.77 o 
   1  11   0      242.15      253.63     19.69 o 
   2  11   0     3454.61     3842.71    137.86 o 
   3  11   0     1570.16     1633.78     74.30 o 
   4  11   0       49.00       49.13     27.20 o 
   5  11   0        9.75        7.49     12.37 o 
   6  11   0       39.34       28.05     20.17 o 
   7  11   0       30.24        5.90     68.68 o 
   0  12   0      437.71      692.86     91.36 o 
   1  12   0      173.16      206.65     21.72 o 
   2  12   0        3.33      -10.40     17.69 o 
   3  12   0      327.87      379.16     54.22 o 
   4  12   0      176.40      150.63     25.14 o 
   5  12   0     1086.61     1201.57     65.83 o 
   6  12   0        0.01        1.02     16.42 o 
   1  13   0      228.68      193.80     13.82 o 
   2  13   0      768.82      751.42     68.03 o 
   3  13   0       36.48       30.70     20.25 o 
   4  13   0      327.50      320.55     53.06 o 
   5  13   0       81.35       27.88     20.94 o 
   6  13   0        0.16      -13.08     34.32 o 
   0  14   0       88.39      335.66     84.72 o 
   1  14   0       54.24       44.69      9.46 o 
   2  14   0      253.87      239.60     40.88 o 
   3  14   0      157.30      115.77     31.70 o 
   4  14   0      251.08      266.32     42.97 o 
   5  14   0      173.18      213.60     43.03 o 
   6  14   0       11.13       -3.67     16.19 o 
   1  15   0       30.90       30.08     24.19 o 
   2  15   0       16.65       -2.45     13.84 o 
   3  15   0        0.06        5.33     32.84 o 
   4  15   0      285.14      233.16     42.09 o 
   5  15   0      232.97      172.78     60.84 o 
   0  16   0      876.57      965.86    125.47 o 
   1  16   0       88.61       37.12     33.56 o 
   2  16   0        0.00      -18.43     18.43 o 
   3  16   0      166.76      162.91     37.49 o 
   4  16   0      204.49      200.03     45.15 o 
   1  17   0       73.95       55.71     44.19 o 
   2  17   0      515.99      555.98     69.23 o 
   3  17   0      160.00      221.23     45.59 o 
   4  17   0      289.65      269.19     47.08 o 
   0  18   0     3276.20     3882.01    265.12 o 
   1  18   0       12.11      -10.34     17.88 o 
   2  18   0     1064.86     1084.70     99.53 o 
   3  18   0      155.75      172.00     40.72 o 
   1  19   0      187.65      183.99     44.78 o 
  -7   0   1     2973.37     3158.71    211.38 o 
  -5   0   1      221.74      232.57     49.35 o 
  -3   0   1       89.36       88.85      7.19 o 
  -1   0   1        7.76        6.77      5.20 o 
   1   0   1      353.25      313.91     23.89 o 
   3   0   1       13.76       11.86      4.36 o 
   5   0   1       58.50       72.30     30.78 o 
   7   0   1      748.09      698.80    102.08 o 
  -8   1   1        0.25      -23.86     23.86 o 
  -7   1   1      506.64      520.61     63.00 o 
  -6   1   1     1562.36     1786.34    102.07 o 
  -5   1   1      137.10      133.79     26.25 o 
  -4   1   1      465.35      472.14     31.78 o 
  -3   1   1        3.82        6.38      3.27 o 
  -2   1   1       79.25       74.07      7.67 o 
  -1   1   1        0.01       -0.66      2.45 o 
   1   1   1     3477.75     3380.76     83.79 o 
   2   1   1       48.15       51.63      8.75 o 
   3   1   1      188.85      193.20     16.87 o 
   4   1   1       20.81       16.06      6.95 o 
   5   1   1      549.84      576.64     26.78 o 
   6   1   1     3868.00     3980.80    154.87 o 
   7   1   1        1.05      -16.79     22.62 o 
   8   1   1      202.25      144.32     38.66 o 
  -8   2   1        0.49      -23.63     23.63 o 
  -7   2   1       44.44       19.87     25.90 o 
  -6   2   1       87.93       91.93     14.05 o 
  -5   2   1      345.95      333.42     25.37 o 
  -4   2   1        5.88       -0.22      5.79 o 
  -3   2   1      495.03      551.11     24.57 o 
  -2   2   1     2137.53     2095.85     40.15 o 
  -1   2   1    40458.39    38332.44    204.09 o 
   0   2   1      245.89      205.29     13.14 o 
   1   2   1     8656.67     8538.84     68.54 o 
   2   2   1       76.14       88.80     12.69 o 
   3   2   1     1183.65     1317.03     50.11 o 
   4   2   1      343.60      373.62     28.90 o 
   5   2   1     2587.46     2591.44     69.42 o 
   6   2   1     1992.63     2087.27     59.30 o 
   7   2   1      257.58      308.09     57.39 o 
   8   2   1        3.88        1.16     38.28 o 
  -8   3   1       50.28       53.14     39.32 o 
  -7   3   1      433.97      337.73     51.08 o 
  -6   3   1     1128.39     1127.23     51.69 o 
  -5   3   1     1302.69     1294.09     53.77 o 
  -4   3   1      126.25       86.43     15.67 o 
  -3   3   1     4843.57     4912.99     93.27 o 
  -2   3   1     2229.80     2330.75     46.48 o 
  -1   3   1     2502.76     2485.82     64.48 o 
   0   3   1     3157.51     3004.92     50.02 o 
   1   3   1    10206.47     9815.38     78.86 o 
   2   3   1     2976.77     2982.61     50.88 o 
   3   3   1       38.81       25.15      8.31 o 
   4   3   1      728.96      892.59     48.83 o 
   5   3   1      729.44      780.28     42.71 o 
   6   3   1     3777.82     4133.77    114.36 o 
   7   3   1     1387.45     1464.71    105.06 o 
   8   3   1        6.33      -14.09     20.19 o 
  -8   4   1      184.81      182.11     42.18 o 
  -7   4   1      178.70      166.39     36.34 o 
  -6   4   1     1876.40     1902.88     73.00 o 
  -5   4   1     2265.22     2402.22     78.06 o 
  -4   4   1       28.57       23.80     11.16 o 
  -3   4   1        5.78        5.78      4.04 o 
  -2   4   1      145.48      130.21      7.81 o 
  -1   4   1    29469.63    28542.10    181.46 o 
   0   4   1    94591.86    90158.41    395.88 o 
   1   4   1    13471.55    13426.82    106.66 o 
   2   4   1      629.32      672.28     19.98 o 
   3   4   1        1.21       -6.81      6.90 o 
   4   4   1      785.69      797.89     50.36 o 
   5   4   1        1.48      -10.59     10.59 o 
   6   4   1      640.90      664.05     43.84 o 
   7   4   1      817.51      888.47     83.56 o 
   8   4   1       11.57       10.76     23.61 o 
  -8   5   1      166.88       92.61     52.99 o 
  -7   5   1       97.22       88.28     18.56 o 
  -6   5   1       80.94       61.99     17.17 o 
  -5   5   1        0.76        8.19     10.58 o 
  -4   5   1       57.84       32.15     14.66 o 
  -3   5   1      211.97      204.67     15.98 o 
  -2   5   1       16.59       10.01      4.95 o 
  -1   5   1        8.46        4.81      5.18 o 
   0   5   1       34.02       51.53     11.53 o 
   1   5   1      886.89      897.47     31.00 o 
   2   5   1      262.48      240.59     19.41 o 
   3   5   1       14.26       14.23      6.03 o 
   4   5   1     1351.25     1328.37     34.48 o 
   5   5   1     1323.54     1269.48     72.07 o 
   6   5   1       26.61       19.48     11.56 o 
   7   5   1      310.19      313.35     51.59 o 
   8   5   1        3.87       17.14     20.34 o 
  -8   6   1      106.45      165.35     43.16 o 
  -7   6   1      456.73      509.26     43.78 o 
  -6   6   1      450.26      503.69     42.13 o 
  -5   6   1      101.07       98.73     23.09 o 
  -4   6   1       10.63        7.34      5.36 o 
  -3   6   1      270.09      275.50     13.30 o 
  -2   6   1      264.41      267.35     17.78 o 
  -1   6   1        9.67       12.09      3.29 o 
   0   6   1        2.25        3.21      4.88 o 
   1   6   1       69.06       61.71      9.66 o 
   2   6   1      136.07      127.13     15.90 o 
   3   6   1        0.13        3.27      2.86 o 
   4   6   1        0.16        0.78      5.43 o 
   5   6   1      509.20      444.31     46.61 o 
   6   6   1     1194.02     1248.65     66.50 o 
   7   6   1     1452.50     1772.72     81.57 o 
   8   6   1       59.73       39.18     31.72 o 
  -8   7   1       10.23      -17.21     24.83 o 
  -7   7   1        0.28      -19.86     19.86 o 
  -6   7   1      138.66      144.68     19.21 o 
  -5   7   1      277.60      226.81     22.71 o 
  -4   7   1      404.02      390.43     26.37 o 
  -3   7   1       85.53      103.77     13.81 o 
  -2   7   1     6756.85     7108.40    107.30 o 
  -1   7   1     1153.74     1247.67     34.22 o 
   0   7   1       33.95       34.35      8.91 o 
   1   7   1     2583.03     2543.69     49.20 o 
   2   7   1      640.21      674.96     38.00 o 
   3   7   1       46.37       41.86     10.74 o 
   4   7   1       87.34       67.46      8.00 o 
   5   7   1        9.02       -1.09      4.88 o 
   6   7   1        9.23       -2.54     13.21 o 
   7   7   1       52.97       36.83     15.33 o 
   8   7   1       61.56       60.01     39.31 o 
  -8   8   1       92.16      112.75     38.41 o 
  -7   8   1      182.48      152.84     27.41 o 
  -6   8   1      692.75      687.73     37.61 o 
  -5   8   1     1995.86     2037.82     49.61 o 
  -4   8   1      121.91      113.78     17.71 o 
  -3   8   1        0.00        5.95      7.23 o 
  -2   8   1     2022.55     2087.13     62.12 o 
  -1   8   1     6426.53     6702.99     93.00 o 
   0   8   1     4739.91     5242.99    118.29 o 
   1   8   1     9151.52     9563.46    129.87 o 
   2   8   1      146.34      161.16     20.16 o 
   3   8   1      399.50      348.28     29.84 o 
   4   8   1     1158.68     1226.57     53.89 o 
   5   8   1        1.12        1.24      3.12 o 
   6   8   1      163.02      163.54     19.09 o 
   7   8   1       89.41      122.72     35.95 o 
   8   8   1       13.33        8.06     33.20 o 
  -7   9   1      200.17      222.34     39.66 o 
  -6   9   1      184.81      277.03     42.36 o 
  -5   9   1      285.07      269.48     26.22 o 
  -4   9   1      185.41      181.98     31.22 o 
  -3   9   1      572.60      593.11     40.68 o 
  -2   9   1      147.15      155.54     16.37 o 
  -1   9   1        1.47        4.47      3.86 o 
   0   9   1       25.06       14.58      7.31 o 
   1   9   1     9225.83     9507.68     74.28 o 
   2   9   1     2835.17     2872.29     76.33 o 
   3   9   1       21.68       17.70     12.32 o 
   4   9   1      808.17      860.41     49.25 o 
   5   9   1       14.20        8.16     12.41 o 
   6   9   1       35.63       34.95     17.50 o 
   7   9   1       63.98       63.04     21.15 o 
  -7  10   1       81.42       65.71     51.20 o 
  -6  10   1        7.08       15.30     16.24 o 
  -5  10   1     2682.67     2914.59     91.75 o 
  -4  10   1      407.20      416.21     35.98 o 
  -3  10   1       90.40       97.37     18.28 o 
  -2  10   1      415.85      460.74     46.71 o 
  -1  10   1      421.63      362.32     29.36 o 
   0  10   1       30.39       39.04     17.54 o 
   1  10   1      151.92      153.22     10.77 o 
   2  10   1        0.41        0.79     11.27 o 
   3  10   1      465.88      489.90     38.98 o 
   4  10   1     1647.50     1740.97     73.17 o 
   5  10   1      617.31      593.59     41.22 o 
   6  10   1       40.98       31.57     19.37 o 
   7  10   1       27.18       -6.57     11.98 o 
  -7  11   1       27.60        2.84     52.30 o 
  -6  11   1       10.61       17.85     17.49 o 
  -5  11   1     1603.20     1633.49     73.11 o 
  -4  11   1      574.42      680.12     48.75 o 
  -3  11   1      462.28      415.45     38.05 o 
  -2  11   1      472.15      419.02     47.17 o 
  -1  11   1       28.30       21.08      7.86 o 
   0  11   1        3.84        3.64      8.08 o 
   1  11   1       20.20       16.52      4.81 o 
   2  11   1       25.11       23.46     15.75 o 
   3  11   1       11.38       -9.57     11.89 o 
   4  11   1       94.33       98.77     18.55 o 
   5  11   1      796.25      838.43     52.11 o 
   6  11   1       20.72       -2.09     16.05 o 
   7  11   1       56.01       47.41     20.52 o 
  -6  12   1       94.81       52.88     20.65 o 
  -5  12   1       67.37       76.05     19.93 o 
  -4  12   1       23.41        2.38     12.31 o 
  -3  12   1      260.62      230.01     36.53 o 
  -2  12   1      103.50      101.45     25.37 o 
  -1  12   1       33.91       42.62      9.19 o 
   0  12   1      110.50       96.74     17.01 o 
   1  12   1      353.65      377.29     18.35 o 
   2  12   1       10.95      -14.45     16.45 o 
   3  12   1       26.49       25.79     11.79 o 
   4  12   1        1.66      -13.16     14.75 o 
   5  12   1        5.68       -0.03     10.87 o 
   6  12   1       44.95       38.18     20.17 o 
  -6  13   1      226.38      220.52     45.17 o 
  -5  13   1      133.16       91.46     45.03 o 
  -4  13   1       15.08       16.60     16.46 o 
  -3  13   1       43.41       37.56     16.44 o 
  -2  13   1       15.60       -1.52     16.20 o 
  -1  13   1        0.02       -5.97      5.97 o 
   0  13   1        4.37       -1.96      9.53 o 
   1  13   1      778.64      763.99     26.38 o 
   2  13   1      959.39      989.15     78.24 o 
   3  13   1      626.39      666.83     63.67 o 
   4  13   1       38.41       56.20     17.73 o 
   5  13   1       64.17       70.31     26.28 o 
   6  13   1       69.87       46.00     24.01 o 
  -6  14   1      231.23      218.18     45.37 o 
  -5  14   1      503.86      520.99     66.57 o 
  -4  14   1     1431.58     1507.33     99.24 o 
  -3  14   1       19.00       -5.49     16.02 o 
  -2  14   1      250.88      217.00     40.20 o 
  -1  14   1      637.44      589.54     82.48 o 
   0  14   1      455.12      386.45     27.33 o 
   1  14   1      620.61      611.25     30.31 o 
   2  14   1      156.76      113.60     42.83 o 
   3  14   1      950.60     1286.43    248.72 o 
   4  14   1      291.94      283.85     44.14 o 
   5  14   1      389.98      403.81     58.24 o 
   6  14   1       15.61       60.45     24.21 o 
  -5  15   1      222.51      193.89     61.97 o 
  -4  15   1       15.04      -22.12     35.16 o 
  -3  15   1     3164.79     3333.47    154.20 o 
  -2  15   1       87.46       66.80     27.53 o 
  -1  15   1      567.68      633.87     68.24 o 
   0  15   1      523.25      524.39     63.73 o 
   1  15   1        3.64       26.27     20.78 o 
   2  15   1       21.31       46.05     19.79 o 
   3  15   1       72.87       27.24     20.38 o 
   4  15   1        0.10      -18.86     20.56 o 
   5  15   1       60.05       45.78     33.87 o 
  -4  16   1       33.18        3.22     34.72 o 
  -3  16   1      440.48      516.08     63.41 o 
  -2  16   1       11.98       29.38     19.04 o 
  -1  16   1      136.60      123.76     33.63 o 
   0  16   1      185.57       93.48     29.08 o 
   1  16   1      122.81      105.16     30.41 o 
   2  16   1       66.00       68.21     24.93 o 
   3  16   1      361.01      335.52     52.93 o 
   4  16   1        4.95       10.83     15.52 o 
  -4  17   1       32.06       15.76     73.31 o 
  -3  17   1        1.00      -18.81     18.81 o 
  -2  17   1        3.53      -27.34     27.34 o 
  -1  17   1        7.84      -20.65     20.65 o 
   0  17   1        9.27      -11.85     18.65 o 
   1  17   1       47.76       40.14     20.60 o 
   2  17   1      305.94      281.50     49.45 o 
   3  17   1      124.22      135.41     39.51 o 
   4  17   1       85.93       72.51     26.61 o 
  -3  18   1        5.44      -25.86     25.86 o 
  -2  18   1        4.31       27.66     33.20 o 
  -1  18   1       16.50        2.48     53.39 o 
   0  18   1      151.17      196.29     45.91 o 
   1  18   1       51.31      109.84     36.84 o 
   2  18   1        1.26      -10.97     19.24 o 
   3  18   1       41.77       21.52     23.09 o 
  -1  19   1      460.10      436.42     67.13 o 
   0  19   1      617.47      570.37    101.72 o 
   1  19   1      145.82      118.74     46.85 o 
  -8   0   2       46.41       44.54     33.58 o 
  -6   0   2     4645.04     4604.65    227.62 o 
  -4   0   2     1032.20      946.13     39.58 o 
  -2   0   2       51.34       51.23      5.98 o 
   2   0   2     4369.68     4442.68    126.36 o 
   6   0   2     1143.05     1050.53    113.81 o 
   8   0   2      230.72      366.96     84.00 o 
  -8   1   2      117.38      117.73     45.21 o 
  -7   1   2      392.11      374.66     53.53 o 
  -6   1   2       64.44       53.48     23.05 o 
  -5   1   2      507.11      513.47     38.31 o 
  -4   1   2      517.86      505.26     25.08 o 
  -3   1   2      683.68      719.11     16.77 o 
  -2   1   2      570.11      526.43     13.98 o 
  -1   1   2     1682.26     1686.59     35.64 o 
   1   1   2      731.02      697.64     13.95 o 
   2   1   2       40.23       54.31      9.63 o 
   3   1   2       93.78       93.59     12.95 o 
   4   1   2       79.65       85.36     18.87 o 
   5   1   2     1421.44     1431.71     65.50 o 
   6   1   2       42.90       29.77     24.19 o 
   7   1   2      912.27      915.57     83.96 o 
   8   1   2       39.23      -23.46     44.54 o 
  -8   2   2       26.87       51.86     26.92 o 
  -7   2   2       56.32       81.87     28.50 o 
  -6   2   2      183.60      188.44     20.13 o 
  -5   2   2       25.77        8.18     10.41 o 
  -4   2   2      117.79       79.91     11.94 o 
  -3   2   2       13.12       12.90      4.63 o 
  -2   2   2     1024.74     1053.96     28.38 o 
  -1   2   2    28073.04    27062.57    113.32 o 
   0   2   2      177.64      148.66      7.10 o 
   1   2   2      709.58      726.93     15.87 o 
   2   2   2        2.98        3.17      2.31 o 
   3   2   2      229.66      266.68     23.53 o 
   4   2   2       14.74       16.00      6.94 o 
   5   2   2     1198.73     1184.28     47.93 o 
   6   2   2     1371.78     1508.25     50.62 o 
   7   2   2        4.04      -13.02     21.68 o 
   8   2   2       60.60       81.65     36.45 o 
  -8   3   2       28.90       68.67     29.19 o 
  -7   3   2       55.38       63.14     28.04 o 
  -6   3   2      530.02      585.84     37.93 o 
  -5   3   2      174.87      166.33     20.75 o 
  -4   3   2       16.07        1.76      5.63 o 
  -3   3   2      176.65      178.17     11.32 o 
  -2   3   2       82.32       66.71      8.46 o 
  -1   3   2        0.01        4.09      4.88 o 
   0   3   2       97.33       93.11      8.41 o 
   1   3   2        9.20        6.87      4.39 o 
   2   3   2      730.56      718.56     18.50 o 
   3   3   2       13.11       13.93      8.76 o 
   4   3   2       21.70       11.85     12.37 o 
   5   3   2      382.67      363.17     30.68 o 
   6   3   2      628.56      614.28     38.56 o 
   7   3   2        0.69       16.37     21.87 o 
   8   3   2      359.34      332.76     56.70 o 
  -8   4   2      318.11      366.33     58.73 o 
  -7   4   2      636.51      648.40     68.77 o 
  -6   4   2     1178.71     1289.32     60.11 o 
  -5   4   2       98.95       95.46     17.42 o 
  -4   4   2      187.39      162.38     15.50 o 
  -3   4   2     1295.00     1446.48     35.23 o 
  -2   4   2      601.80      623.09     17.24 o 
  -1   4   2      110.82      128.46      6.42 o 
   0   4   2     4505.44     4471.85     56.52 o 
   1   4   2     1087.92     1184.22     32.14 o 
   2   4   2      938.69      964.36     21.95 o 
   3   4   2      946.07     1018.45     41.17 o 
   4   4   2       41.73       25.13     26.33 o 
   5   4   2       12.18        5.81      8.83 o 
   6   4   2      259.67      265.46     28.94 o 
   7   4   2      584.20      626.40     71.07 o 
   8   4   2      452.76      596.67    101.37 o 
  -8   5   2      178.39      182.74     42.24 o 
  -7   5   2      134.63      145.02     22.68 o 
  -6   5   2      716.92      721.10     47.62 o 
  -5   5   2       21.81       11.99     14.10 o 
  -4   5   2      677.09      672.59     27.44 o 
  -3   5   2       38.38       43.23     11.91 o 
  -2   5   2      414.23      409.44     13.64 o 
  -1   5   2     1634.06     1613.65     27.51 o 
   0   5   2      325.78      340.24     22.33 o 
   1   5   2    11066.58    10980.87    108.72 o 
   2   5   2      943.40      970.31     32.31 o 
   3   5   2      247.26      225.50     13.97 o 
   4   5   2        0.02        0.28      3.77 o 
   5   5   2       45.93       48.11     16.51 o 
   6   5   2      659.18      649.19     46.69 o 
   7   5   2        3.45       21.12     19.40 o 
   8   5   2      135.63      211.89     47.02 o 
  -8   6   2        2.67       -6.64     52.90 o 
  -7   6   2       23.41       39.60     15.36 o 
  -6   6   2        0.09       -6.62     11.92 o 
  -5   6   2      157.71      155.76     11.68 o 
  -4   6   2       72.51       76.20      9.27 o 
  -3   6   2        9.54       21.30      4.61 o 
  -2   6   2     4376.96     4757.89     73.25 o 
  -1   6   2    15032.39    15082.39    133.40 o 
   0   6   2       10.15       15.00      9.07 o 
   1   6   2      233.45      242.58     10.59 o 
   2   6   2     6297.44     6785.82     93.57 o 
   3   6   2        0.05        0.41      3.01 o 
   4   6   2     2587.26     2619.47     58.49 o 
   5   6   2      466.08      432.76     31.25 o 
   6   6   2       37.10       17.55     15.30 o 
   7   6   2       88.37      114.56     34.15 o 
   8   6   2       12.73       28.04     20.79 o 
  -8   7   2      561.20      676.65     80.09 o 
  -7   7   2      289.40      305.22     35.76 o 
  -6   7   2      286.51      291.26     26.55 o 
  -5   7   2      631.56      644.22     26.21 o 
  -4   7   2      499.68      551.26     21.90 o 
  -3   7   2      430.01      475.07     29.43 o 
  -2   7   2     1221.84     1308.77     46.25 o 
  -1   7   2      505.73      546.95     37.10 o 
   0   7   2        9.17        3.80      5.95 o 
   1   7   2       48.46       62.09      7.11 o 
   2   7   2     3425.78     3544.59     73.48 o 
   3   7   2      532.15      544.96     32.93 o 
   4   7   2        0.20       -6.63      6.83 o 
   5   7   2      216.40      219.38     20.90 o 
   6   7   2      102.71       64.00     19.67 o 
   7   7   2      313.36      345.70     38.64 o 
   8   7   2        2.41      -23.86     54.77 o 
  -8   8   2      608.02      723.91     84.23 o 
  -7   8   2      110.05      104.52     23.23 o 
  -6   8   2       10.01       14.33      9.78 o 
  -5   8   2      283.76      328.73     18.74 o 
  -4   8   2      385.87      402.98     32.13 o 
  -3   8   2      105.99      107.35     13.57 o 
  -2   8   2        0.26       -0.41      8.67 o 
  -1   8   2       28.39       18.69      7.81 o 
   0   8   2      378.70      394.52     26.17 o 
   1   8   2       45.07       45.31      9.97 o 
   2   8   2       47.25       30.27      9.28 o 
   3   8   2      305.29      322.19     28.28 o 
   4   8   2      709.47      700.16     41.12 o 
   5   8   2       12.38        6.28      3.36 o 
   6   8   2        1.07       -7.31     12.44 o 
   7   8   2      101.57       36.72     28.97 o 
   8   8   2      146.41      188.94     46.65 o 
  -7   9   2       85.51      123.82     29.84 o 
  -6   9   2      482.00      434.27     52.74 o 
  -5   9   2       43.79       23.32     13.65 o 
  -4   9   2        7.32       -6.00     14.37 o 
  -3   9   2       26.43       14.29     10.59 o 
  -2   9   2       26.00       18.45      7.99 o 
  -1   9   2       82.58       82.36     13.43 o 
   0   9   2       20.26       15.86      6.72 o 
   1   9   2      236.36      229.63     14.62 o 
   2   9   2      461.98      477.45     65.61 o 
   3   9   2      172.76      161.74     22.18 o 
   4   9   2     1737.36     1783.43     69.96 o 
   5   9   2      131.57      110.97     16.61 o 
   6   9   2      166.03      154.03     33.95 o 
   7   9   2       97.60      119.18     25.86 o 
  -7  10   2       88.56       86.32     31.93 o 
  -6  10   2      410.09      391.22     52.16 o 
  -5  10   2      128.49      136.13     20.71 o 
  -4  10   2       20.15        3.32     10.44 o 
  -3  10   2       56.61       55.06     14.70 o 
  -2  10   2      149.58      141.24     26.62 o 
  -1  10   2      221.56      207.65     17.71 o 
   0  10   2       40.92       25.77      9.35 o 
   1  10   2      175.82      174.79     13.53 o 
   2  10   2     2480.12     2488.24     86.31 o 
   3  10   2     1133.26     1179.42     60.44 o 
   4  10   2       47.64       40.11     13.38 o 
   5  10   2       23.38       17.92      9.16 o 
   6  10   2       77.62      121.46     39.40 o 
   7  10   2       29.36        8.52     22.42 o 
  -7  11   2       46.03       65.02     22.83 o 
  -6  11   2       83.91       65.96     23.05 o 
  -5  11   2        2.15      -12.46     27.06 o 
  -4  11   2      222.75      239.95     29.75 o 
  -3  11   2      413.70      431.23     38.91 o 
  -2  11   2     1154.13     1189.72     77.51 o 
  -1  11   2     1443.80     1432.88     47.69 o 
   0  11   2        2.55       -6.97      8.16 o 
   1  11   2      720.19      750.86     24.77 o 
   2  11   2     2274.53     2377.23    108.99 o 
   3  11   2     1286.76     1245.61     65.36 o 
   4  11   2      257.13      250.31     29.79 o 
   5  11   2        1.93      -13.64     13.64 o 
   6  11   2        3.36       -0.21     19.00 o 
   7  11   2        0.89        3.43     56.17 o 
  -6  12   2      148.96      121.19     33.17 o 
  -5  12   2      149.17      115.62     20.85 o 
  -4  12   2      213.71      266.52     31.85 o 
  -3  12   2      631.59      671.42     61.11 o 
  -2  12   2      111.42       75.66     23.67 o 
  -1  12   2     1272.41     1308.55     47.38 o 
   0  12   2     1160.19     1123.56     54.34 o 
   1  12   2     2691.22     2857.78     50.00 o 
   2  12   2        9.55       14.88     14.01 o 
   3  12   2     1052.99     1101.27     64.52 o 
   4  12   2     1089.81     1263.64     68.98 o 
   5  12   2        1.67      -11.18     11.18 o 
   6  12   2      105.13       54.30     54.48 o 
  -6  13   2       21.64       25.74     20.03 o 
  -5  13   2      236.78      236.67     32.03 o 
  -4  13   2      357.12      296.84     35.25 o 
  -3  13   2       31.16       55.80     21.74 o 
  -2  13   2      343.09      342.01     45.95 o 
  -1  13   2       36.97       42.24      9.59 o 
   0  13   2       58.81       88.09     20.83 o 
   1  13   2      188.19      166.44     12.55 o 
   2  13   2     1140.47     1032.72     79.51 o 
   3  13   2       93.54       52.84     20.19 o 
   4  13   2      648.67      626.71     50.72 o 
   5  13   2       11.38        9.32     39.88 o 
   6  13   2       48.06       -1.93     51.92 o 
  -6  14   2        3.42       80.53     29.55 o 
  -5  14   2      267.63      216.66     42.52 o 
  -4  14   2        1.36      -10.68     32.62 o 
  -3  14   2       16.00       -4.92     20.58 o 
  -2  14   2       52.06       80.63     26.43 o 
  -1  14   2        1.30      -19.75     19.75 o 
   0  14   2       12.55       26.03     10.94 o 
   1  14   2       34.09       16.40     10.35 o 
   2  14   2       88.82       80.03     24.19 o 
   3  14   2        3.17      -19.88     20.12 o 
   4  14   2       89.63       62.79     19.02 o 
   5  14   2        0.79       -3.29     18.53 o 
   6  14   2      159.38      201.01     43.78 o 
  -5  15   2       42.84      -36.68     36.68 o 
  -4  15   2      102.38      116.68     52.47 o 
  -3  15   2       46.39       10.87     25.75 o 
  -2  15   2       28.24      -10.92     45.91 o 
  -1  15   2      183.47      143.27     32.78 o 
   0  15   2       39.22       38.18     19.28 o 
   1  15   2      273.41      336.42     50.17 o 
   2  15   2        0.09       -8.10     16.57 o 
   3  15   2       34.39       20.04     16.36 o 
   4  15   2      106.59       57.59     20.10 o 
   5  15   2      120.00      129.41     34.76 o 
  -4  16   2        3.08       -9.83     16.13 o 
  -3  16   2       33.48       29.04     19.27 o 
  -2  16   2       25.80       11.20     23.67 o 
  -1  16   2     1298.96     1398.81    105.41 o 
   0  16   2       63.36      -19.89     26.59 o 
   1  16   2      887.24      932.96     85.94 o 
   2  16   2        3.47      -21.37     21.37 o 
   3  16   2      165.45      102.33     30.78 o 
   4  16   2       14.67      -12.02     57.34 o 
  -4  17   2       80.05       51.27     40.90 o 
  -3  17   2        3.09      -24.78     24.78 o 
  -2  17   2      443.06      481.66     79.64 o 
  -1  17   2      475.20      480.91     64.03 o 
   0  17   2       23.06       49.57     25.25 o 
   1  17   2       22.85      -20.97     20.97 o 
   2  17   2      369.77      324.67     57.60 o 
   3  17   2      308.58      286.61     48.56 o 
   4  17   2      250.45      174.84     50.78 o 
  -3  18   2       10.17        3.69     18.39 o 
  -2  18   2       87.42       43.37     50.88 o 
  -1  18   2       98.47      116.47     35.42 o 
   0  18   2       21.00      -38.85     48.55 o 
   1  18   2       93.54      124.80     35.62 o 
   2  18   2      196.86      258.99     81.27 o 
   3  18   2      178.15      150.34     94.34 o 
  -1  19   2      117.41      150.55     42.34 o 
   0  19   2      357.60      368.08     62.54 o 
   1  19   2       11.00       10.34     30.56 o 
  -7   0   3       20.10       28.39     29.95 o 
  -5   0   3      311.17      267.20     51.45 o 
  -3   0   3      157.63      180.80     16.18 o 
  -1   0   3       12.17        9.35      3.07 o 
   1   0   3      130.72      128.35     17.21 o 
   3   0   3        2.60        8.00      5.90 o 
   5   0   3      241.90      349.52     60.95 o 
   7   0   3      912.70      876.60    118.39 o 
  -8   1   3        4.64       -4.20     19.59 o 
  -7   1   3        7.57      -15.09     19.27 o 
  -6   1   3      437.81      453.56     50.77 o 
  -5   1   3      340.12      298.62     22.73 o 
  -4   1   3        6.22        3.89      2.80 o 
  -3   1   3      660.40      732.26     18.47 o 
  -2   1   3     1104.41     1070.33     21.65 o 
  -1   1   3     3991.27     3872.77     37.09 o 
   0   1   3      582.35      542.38     12.56 o 
   1   1   3       24.41       23.03      3.58 o 
   2   1   3      317.94      315.78     16.36 o 
   3   1   3        1.57        3.15      4.98 o 
   4   1   3       75.78       54.52     12.29 o 
   5   1   3      316.08      321.75     29.44 o 
   6   1   3       53.56       49.08     22.66 o 
   7   1   3       29.35       17.55     20.21 o 
   8   1   3      248.89      279.19     61.79 o 
  -8   2   3       29.30       75.37     26.83 o 
  -7   2   3        2.05        7.46     18.27 o 
  -6   2   3      352.68      350.08     27.68 o 
  -5   2   3      165.69      184.14     16.05 o 
  -4   2   3       24.20       19.92      6.89 o 
  -3   2   3      589.95      582.97     18.44 o 
  -2   2   3      555.13      564.19     20.88 o 
  -1   2   3    28398.13    26624.43     91.60 o 
   0   2   3      129.95       97.90      7.84 o 
   1   2   3     1002.86     1078.25     18.45 o 
   2   2   3      443.13      425.75     14.07 o 
   3   2   3        6.55        5.72      6.57 o 
   4   2   3       72.12       63.28     13.44 o 
   5   2   3      661.70      733.59     39.95 o 
   6   2   3      172.26      155.43     37.09 o 
   7   2   3       20.07        4.25     20.61 o 
   8   2   3        7.95        8.51     21.99 o 
  -8   3   3       27.58        9.98     20.14 o 
  -7   3   3      424.06      419.59     54.83 o 
  -6   3   3        2.30       -7.47      9.82 o 
  -5   3   3      633.41      622.82     31.38 o 
  -4   3   3      479.16      424.76     24.72 o 
  -3   3   3     1010.04     1021.53     34.33 o 
  -2   3   3     1800.67     1710.47     32.39 o 
  -1   3   3    10748.42    10624.87     59.81 o 
   0   3   3     5195.13     5199.36     44.89 o 
   1   3   3    11116.91    10718.19     66.31 o 
   2   3   3     1545.55     1524.98     27.24 o 
   3   3   3      285.94      315.61     17.13 o 
   4   3   3        0.62       -5.52     10.31 o 
   5   3   3      186.53      209.66     23.09 o 
   6   3   3      215.39      214.38     23.75 o 
   7   3   3       30.70       87.96     32.20 o 
   8   3   3        3.89       60.21     38.07 o 
  -8   4   3       61.19      130.19     36.31 o 
  -7   4   3        2.84       -9.60      9.60 o 
  -6   4   3      270.53      233.37     26.40 o 
  -5   4   3      479.48      467.12     29.39 o 
  -4   4   3       32.40       41.64      8.37 o 
  -3   4   3       97.96      123.92     11.02 o 
  -2   4   3       75.60       83.30      7.44 o 
  -1   4   3    20929.40    20130.20     87.31 o 
   0   4   3      477.18      415.87     20.16 o 
   1   4   3        0.93        2.98      1.63 o 
   2   4   3      241.21      223.31     11.10 o 
   3   4   3      264.13      270.97     12.78 o 
   4   4   3      124.88       99.11     16.60 o 
   5   4   3      217.59      215.67     28.31 o 
   6   4   3      101.55      102.69     18.63 o 
   7   4   3       68.79       40.08     24.37 o 
   8   4   3       27.97       23.09     33.19 o 
  -8   5   3       42.62       59.65     31.60 o 
  -7   5   3      234.03      269.04     31.59 o 
  -6   5   3      164.20      148.72     23.30 o 
  -5   5   3      271.51      275.11     26.90 o 
  -4   5   3       16.46       14.19      4.62 o 
  -3   5   3      141.17      165.12     10.94 o 
  -2   5   3      547.00      570.28     18.79 o 
  -1   5   3      344.86      354.90     13.45 o 
   0   5   3       55.47       47.41      7.95 o 
   1   5   3        0.27        0.98      3.88 o 
   2   5   3       47.77       47.80      5.26 o 
   3   5   3      179.06      186.71     11.53 o 
   4   5   3      666.72      638.08     23.66 o 
   5   5   3      560.26      586.67     37.05 o 
   6   5   3      536.71      601.12     45.32 o 
   7   5   3      162.31      231.18     46.95 o 
   8   5   3      532.18      791.60     87.99 o 
  -8   6   3      168.46      202.99     45.40 o 
  -7   6   3      366.50      366.27     29.72 o 
  -6   6   3      384.91      358.46     29.88 o 
  -5   6   3        0.45       -0.36      3.99 o 
  -4   6   3      110.44      118.22     10.96 o 
  -2   6   3        0.04       -2.84      2.84 o 
  -1   6   3       59.14       63.38      7.55 o 
   0   6   3        0.00       -0.62      3.93 o 
   1   6   3       54.51       58.84      5.97 o 
   2   6   3     1152.04     1193.32     39.88 o 
   3   6   3      369.98      420.26     16.84 o 
   4   6   3      215.84      241.12     15.91 o 
   5   6   3       67.54       58.00     12.20 o 
   6   6   3        2.41       -9.55      9.55 o 
   7   6   3       61.69       53.73     22.84 o 
   8   6   3        5.65       15.50     20.74 o 
  -8   7   3      114.19      125.22     38.21 o 
  -7   7   3       41.15       31.68     15.40 o 
  -6   7   3       68.06       41.59     11.11 o 
  -5   7   3       70.25       61.80      9.06 o 
  -4   7   3       60.75       60.35      8.16 o 
  -3   7   3      227.98      215.93     12.09 o 
  -2   7   3      237.38      192.50     18.36 o 
  -1   7   3     1530.62     1604.07     41.58 o 
   0   7   3        7.21        4.64      4.68 o 
   1   7   3      111.05      114.61      8.85 o 
   2   7   3     2736.63     2751.15     65.28 o 
   3   7   3      616.36      563.61     34.90 o 
   4   7   3      165.26      210.80     14.72 o 
   5   7   3       22.92       25.22      9.03 o 
   6   7   3       35.03        4.41     30.99 o 
   7   7   3        5.30       10.47     13.67 o 
   8   7   3      495.04      691.69     84.96 o 
  -8   8   3       50.20       57.17     29.84 o 
  -7   8   3       30.58       23.47     13.13 o 
  -6   8   3      269.44      259.07     23.67 o 
  -5   8   3        1.81        1.72      8.81 o 
  -4   8   3       27.35       23.38      6.54 o 
  -3   8   3      787.92      826.24     36.11 o 
  -2   8   3     1175.44     1219.21     48.10 o 
  -1   8   3      909.56      909.18     30.85 o 
   0   8   3     6246.33     6297.08     94.37 o 
   1   8   3      532.43      555.13     21.52 o 
   2   8   3       40.51       25.89      8.30 o 
   3   8   3      161.98      175.65     21.84 o 
   4   8   3      368.00      384.20     30.80 o 
   5   8   3       91.76      107.18     10.81 o 
   6   8   3      195.74      145.36     31.38 o 
   7   8   3        0.99       20.66     13.54 o 
  -7   9   3        9.01       56.04     20.45 o 
  -6   9   3      296.54      325.87     46.17 o 
  -5   9   3      117.92      117.20     13.55 o 
  -4   9   3      791.84      764.49     46.99 o 
  -3   9   3      321.36      324.22     30.61 o 
  -2   9   3      175.81      156.91     18.72 o 
  -1   9   3     1272.77     1282.06     38.55 o 
   0   9   3      105.20      124.84     13.46 o 
   1   9   3      463.01      450.29     20.69 o 
   2   9   3      278.44      296.78     57.94 o 
   3   9   3        6.90       54.96     14.44 o 
   4   9   3      233.36      235.04     25.97 o 
   5   9   3        3.67        2.62      7.38 o 
   6   9   3       16.91        8.73     32.58 o 
   7   9   3       94.45       88.98     24.58 o 
  -7  10   3      121.34      143.54     38.80 o 
  -6  10   3       72.98      106.56     27.19 o 
  -5  10   3        1.29       -5.14     10.49 o 
  -4  10   3      462.35      532.74     41.15 o 
  -3  10   3      522.36      574.96     42.78 o 
  -2  10   3       61.13       33.70     16.68 o 
  -1  10   3       33.39       15.07      6.62 o 
   0  10   3        7.26       15.67      7.18 o 
   1  10   3      126.08      150.73     19.97 o 
   2  10   3      539.36      583.24     42.61 o 
   3  10   3       29.26       28.30     10.65 o 
   4  10   3      361.38      379.33     34.59 o 
   5  10   3        2.94      -11.20     13.52 o 
   6  10   3       30.07       44.70     21.00 o 
   7  10   3        0.02        1.09     17.24 o 
  -7  11   3       70.50      118.65     56.07 o 
  -6  11   3      292.49      305.93     47.21 o 
  -5  11   3        0.48      -14.47     14.47 o 
  -4  11   3       21.62        9.81     11.44 o 
  -3  11   3      100.75       75.25     17.05 o 
  -2  11   3        6.45      -12.20     20.10 o 
  -1  11   3       34.32       39.09     11.79 o 
   0  11   3       62.27      159.31     24.07 o 
   1  11   3       83.95       86.29     10.97 o 
   2  11   3       74.80       76.63     20.20 o 
   3  11   3      124.47      137.26     25.71 o 
   4  11   3       13.27        7.27     12.58 o 
   5  11   3        0.06      -13.88     13.88 o 
   6  11   3       12.16       -0.34     21.27 o 
   7  11   3      113.64       94.15     31.94 o 
  -6  12   3        5.15       -5.74     26.71 o 
  -5  12   3        2.59      -13.22     13.22 o 
  -4  12   3       47.25       44.52     15.19 o 
  -3  12   3        6.21      100.82     34.49 o 
  -2  12   3        0.81      -18.82     18.82 o 
  -1  12   3      140.85      119.85     16.02 o 
   0  12   3      148.51      512.98     38.40 o 
   1  12   3      238.12      264.29     17.75 o 
   2  12   3        9.98        5.33     13.14 o 
   3  12   3      137.65      235.40     30.66 o 
   4  12   3      109.25      132.66     24.15 o 
   5  12   3       60.54       57.77     15.67 o 
   6  12   3      121.37      137.81     35.04 o 
  -6  13   3      117.27       68.23     56.46 o 
  -5  13   3        0.06        7.36     12.18 o 
  -4  13   3      325.12      315.37     44.60 o 
  -3  13   3        1.65      -22.63     52.71 o 
  -2  13   3      144.91      120.09     28.03 o 
  -1  13   3      376.70      414.51     28.44 o 
   0  13   3       47.18      512.91     59.69 o 
   1  13   3      188.90      187.28     12.73 o 
   2  13   3      107.15       97.36     27.32 o 
   3  13   3      144.84      167.74     33.39 o 
   4  13   3        1.22      -12.99     14.79 o 
   5  13   3        8.24       23.61     24.01 o 
   6  13   3      482.95      674.66     76.67 o 
  -6  14   3        5.29       50.89     24.47 o 
  -5  14   3      297.31      283.51     48.48 o 
  -4  14   3        5.45      -18.38     18.38 o 
  -3  14   3      607.97      656.26     67.89 o 
  -2  14   3      205.73      244.56     41.02 o 
  -1  14   3      170.42      208.69     37.52 o 
   0  14   3      187.90      242.95     46.32 o 
   1  14   3      613.57      664.04     28.65 o 
   2  14   3      145.73      175.41     34.58 o 
   3  14   3      833.13      899.46     76.98 o 
   4  14   3      133.08      119.75     34.27 o 
   5  14   3       59.44       58.91     24.13 o 
  -5  15   3       80.61       71.50     39.55 o 
  -4  15   3        9.91       38.65     19.62 o 
  -3  15   3       79.07       93.03     26.91 o 
  -2  15   3      145.28      145.94     39.66 o 
  -1  15   3      268.65      218.21     40.05 o 
   0  15   3      189.70      210.51     25.03 o 
   1  15   3      475.55      477.46     60.40 o 
   2  15   3        0.41       17.40     22.76 o 
   3  15   3      892.21      826.51     77.42 o 
   4  15   3      491.33      502.54     59.18 o 
   5  15   3      120.23      164.31     40.39 o 
  -4  16   3        0.01      -19.12     19.12 o 
  -3  16   3       38.14       17.26     20.17 o 
  -2  16   3      125.10       59.43     25.16 o 
  -1  16   3      998.76     1093.82    116.92 o 
   0  16   3       79.47       38.77     17.56 o 
   1  16   3      316.89      286.88     67.23 o 
   2  16   3      157.45      191.57     43.23 o 
   3  16   3       74.20       87.88     40.93 o 
   4  16   3       41.25       16.17     37.89 o 
  -4  17   3        3.01      -17.60     23.28 o 
  -3  17   3        7.72       50.16     18.88 o 
  -2  17   3      100.44       47.39     25.15 o 
  -1  17   3      125.10      120.46     28.82 o 
   0  17   3        1.52      -17.70     18.29 o 
   1  17   3        8.59      -11.92     28.04 o 
   2  17   3       32.39      -22.81     22.81 o 
   3  17   3       18.78      -10.22     17.74 o 
   4  17   3       17.24       39.77     20.51 o 
  -3  18   3       15.49        9.68     25.41 o 
  -2  18   3        0.03      -27.54     27.54 o 
  -1  18   3       16.95       39.05     24.20 o 
   0  18   3       30.22      -28.34     28.34 o 
   1  18   3       20.79       32.38     28.08 o 
   2  18   3       45.31      -12.65     22.60 o 
  -1  19   3       16.64       21.77     23.17 o 
   0  19   3        6.29       -5.71     27.57 o 
  -8   0   4        0.90       23.50     30.90 o 
  -6   0   4        5.06       -8.17     22.38 o 
  -4   0   4      295.57      232.43    177.40 o 
  -2   0   4     9244.28     8255.26     97.09 o 
   0   0   4     5827.67     5465.71     85.99 o 
   2   0   4     4239.51     4397.54    131.51 o 
   4   0   4       62.25      104.69     14.26 o 
   6   0   4      202.40      218.63     58.89 o 
   8   0   4       10.93      -36.62     36.62 o 
  -8   1   4        0.36       -4.80     23.18 o 
  -7   1   4      351.06      344.91     50.48 o 
  -6   1   4       12.50        3.64     15.48 o 
  -5   1   4       94.43       81.54     11.26 o 
  -4   1   4      553.29      580.42    110.49 o 
  -3   1   4      158.26      152.96      9.17 o 
  -2   1   4     3894.90     3767.82     51.50 o 
  -1   1   4     3442.04     3301.60     34.10 o 
   0   1   4     3660.28     3305.57     30.29 o 
   1   1   4       89.32       80.09      6.76 o 
   2   1   4     2192.26     2067.31     40.74 o 
   3   1   4      373.31      385.33     20.07 o 
   4   1   4        8.54       19.50      8.78 o 
   5   1   4       19.11       18.88      9.30 o 
   6   1   4      569.48      551.77     60.36 o 
   7   1   4        2.57       71.28     28.41 o 
   8   1   4       51.59       72.40     39.09 o 
  -8   2   4       42.94       51.84     27.57 o 
  -7   2   4      103.51      127.86     33.03 o 
  -6   2   4       40.76       57.01     13.21 o 
  -5   2   4      160.64      144.68     14.66 o 
  -4   2   4        7.65        9.67      3.44 o 
  -3   2   4     1912.77     2075.34     36.81 o 
  -2   2   4      275.83      259.16     12.58 o 
  -1   2   4     1626.46     1642.10     23.85 o 
   0   2   4      822.32      757.73     16.58 o 
   1   2   4       16.85       11.65      2.97 o 
   2   2   4      946.56      990.47     28.65 o 
   3   2   4      139.30      146.01     11.24 o 
   4   2   4       56.06       92.87     31.61 o 
   5   2   4       29.37       26.18      9.30 o 
   6   2   4     2242.84     2327.64     68.60 o 
   7   2   4       24.54       10.73     31.97 o 
   8   2   4        2.67      -25.96     25.96 o 
  -8   3   4        0.18      -12.93     24.09 o 
  -7   3   4        2.36       -9.47     18.27 o 
  -6   3   4       61.69       62.22     14.89 o 
  -5   3   4       19.75       26.29      7.29 o 
  -4   3   4       32.87       24.37      5.42 o 
  -3   3   4      173.33      177.48     14.98 o 
  -2   3   4       21.62       26.57      4.49 o 
  -1   3   4     1219.18     1190.55     21.65 o 
   0   3   4       37.07       34.69      4.54 o 
   1   3   4       18.31       28.04      5.30 o 
   2   3   4      119.12      104.76      8.52 o 
   3   3   4       58.86       55.72      7.04 o 
   4   3   4       11.59        3.37      5.50 o 
   5   3   4      373.89      382.12     31.14 o 
   6   3   4       15.21        4.08      8.35 o 
   7   3   4       19.68       23.03     22.12 o 
   8   3   4      359.05      428.90     66.06 o 
  -8   4   4       84.73       55.62     24.64 o 
  -7   4   4       34.33       35.92     12.11 o 
  -6   4   4       10.13        7.22      9.51 o 
  -5   4   4      164.92      180.63     20.80 o 
  -4   4   4      253.77      271.33     23.61 o 
  -3   4   4      277.25      267.44     15.57 o 
  -2   4   4      294.55      307.89     14.35 o 
  -1   4   4    13248.50    12581.32    109.19 o 
   0   4   4       63.34       57.46      6.58 o 
   1   4   4      274.46      261.59     13.06 o 
   2   4   4      403.84      386.91     16.13 o 
   3   4   4        4.24        8.37      3.63 o 
   4   4   4       73.16       62.19     11.68 o 
   5   4   4       90.13       41.37     31.32 o 
   6   4   4        2.05       10.19      7.40 o 
   7   4   4       65.96       55.52     75.50 o 
   8   4   4       76.70      136.31     41.37 o 
  -8   5   4       52.67       39.91     25.01 o 
  -7   5   4       80.52       73.57     14.99 o 
  -6   5   4      340.19      368.14     34.64 o 
  -5   5   4      718.53      717.29     20.78 o 
  -4   5   4       89.88       92.13     10.28 o 
  -3   5   4      601.13      640.56     24.03 o 
  -2   5   4     1423.36     1322.95     30.26 o 
  -1   5   4     2047.74     1991.83     34.45 o 
   0   5   4     2066.08     2080.88     39.85 o 
   1   5   4     4727.40     4781.01     55.83 o 
   2   5   4      370.64      377.94     15.94 o 
   3   5   4       83.41       66.27      7.45 o 
   4   5   4        0.03       -7.09      7.09 o 
   5   5   4     1069.94     1155.61     52.42 o 
   6   5   4      106.35       88.67     25.15 o 
   7   5   4      255.03      332.20    167.85 o 
   8   5   4       80.99       87.21     29.64 o 
  -8   6   4      104.45       73.52     42.30 o 
  -7   6   4      424.31      515.78     35.04 o 
  -6   6   4      525.17      535.07     50.90 o 
  -5   6   4       12.40       10.37      6.34 o 
  -4   6   4       11.20        4.19      4.54 o 
  -3   6   4     2231.01     2574.34     56.11 o 
  -2   6   4      602.11      643.49     21.85 o 
  -1   6   4      912.76      789.97     28.19 o 
   0   6   4        0.70       -2.70      3.87 o 
   1   6   4      399.95      421.72     16.60 o 
   2   6   4      439.44      449.74     16.58 o 
   3   6   4       15.98       17.07      4.27 o 
   4   6   4      269.39      276.54     17.28 o 
   5   6   4      726.88      785.46     42.54 o 
   6   6   4        0.97      -14.80     14.80 o 
   7   6   4       91.40      142.10     39.08 o 
   8   6   4       66.79       32.52     60.31 o 
  -8   7   4        4.48      -13.15     39.05 o 
  -7   7   4      562.28      571.95     48.58 o 
  -6   7   4       81.88       68.77     12.92 o 
  -5   7   4       12.44        1.46      6.61 o 
  -4   7   4      685.24      729.36     26.83 o 
  -3   7   4       12.63       13.32      7.13 o 
  -2   7   4       23.19       20.03      4.40 o 
  -1   7   4     4422.23     4700.48     67.29 o 
   0   7   4       51.01       64.22      9.94 o 
   1   7   4      139.37      140.75     10.31 o 
   2   7   4      225.79      244.05     20.01 o 
   3   7   4      322.37      296.76     13.28 o 
   4   7   4      123.81      127.70     11.82 o 
   5   7   4        1.97        1.48      5.58 o 
   6   7   4       47.19       35.51     19.02 o 
   7   7   4       53.84       51.15     24.99 o 
   8   7   4       94.46      124.92     52.24 o 
  -8   8   4       21.04       43.86     27.52 o 
  -7   8   4       66.04       66.68     19.53 o 
  -6   8   4        0.32       -8.99     13.50 o 
  -5   8   4        3.07        4.52      6.00 o 
  -4   8   4       16.89      108.94     15.96 o 
  -3   8   4        0.10       -3.13      5.87 o 
  -2   8   4      706.37      647.58     32.52 o 
  -1   8   4      331.14      338.55     19.45 o 
   0   8   4     1057.17     1080.20     39.65 o 
   1   8   4      154.47      142.43     17.24 o 
   2   8   4       56.25       49.88     10.38 o 
   3   8   4       59.44       57.95     10.68 o 
   4   8   4      333.03      331.25     15.03 o 
   5   8   4        0.10        4.15      4.53 o 
   6   8   4        2.86       -2.72     14.30 o 
   7   8   4      111.65      120.39     26.77 o 
  -7   9   4      155.20      160.35     32.61 o 
  -6   9   4       22.02       24.65     19.61 o 
  -5   9   4       18.38       20.73      4.80 o 
  -4   9   4       23.62       16.90     10.40 o 
  -3   9   4       15.96       29.32     12.20 o 
  -2   9   4        2.47        3.48      2.83 o 
  -1   9   4       17.18       11.71      5.54 o 
   0   9   4      246.56      226.31     17.61 o 
   1   9   4      110.14      134.09     12.15 o 
   2   9   4       12.13       -5.04     12.59 o 
   3   9   4        1.85       -5.73      8.31 o 
   4   9   4       89.09       68.70     14.48 o 
   5   9   4      292.06      294.21     41.99 o 
   6   9   4      792.03      807.64     95.23 o 
   7   9   4       13.98        7.07     16.71 o 
  -7  10   4       47.08       59.45     36.64 o 
  -6  10   4       20.96      -21.48     21.48 o 
  -5  10   4       50.54       29.44     12.00 o 
  -4  10   4       13.13        1.23      8.36 o 
  -3  10   4      450.91      434.72     36.93 o 
  -2  10   4       37.88       26.46     14.83 o 
  -1  10   4      196.75      164.61     15.32 o 
   0  10   4       27.18       22.67      8.58 o 
   1  10   4      178.38      164.53     12.89 o 
   2  10   4       88.11       78.06     17.14 o 
   3  10   4       16.29       -3.28     12.80 o 
   4  10   4       66.52       17.93     17.38 o 
   5  10   4      168.17      132.33     20.80 o 
   6  10   4      434.07      543.96     98.09 o 
   7  10   4       74.05       55.33     23.36 o 
  -7  11   4        4.46       -8.07     15.56 o 
  -6  11   4      177.02      151.45     45.74 o 
  -5  11   4      351.13      350.70     35.23 o 
  -4  11   4      223.47      249.77     30.00 o 
  -3  11   4      753.68      839.47     89.91 o 
  -2  11   4      101.60       79.50     22.51 o 
  -1  11   4      267.63      330.77     24.47 o 
   0  11   4      194.80      216.74     23.98 o 
   1  11   4      434.30      416.16     21.88 o 
   2  11   4      440.84      419.29     71.79 o 
   3  11   4      568.63      561.51     43.90 o 
   4  11   4      246.15      258.57     30.29 o 
   5  11   4       66.97       92.06     19.07 o 
   6  11   4        2.92       40.42     24.03 o 
   7  11   4       23.32        5.78     18.25 o 
  -6  12   4      573.95      598.73     66.96 o 
  -5  12   4       97.09       34.56     12.96 o 
  -4  12   4       34.18       12.00     12.14 o 
  -3  12   4       38.90       42.45     17.13 o 
  -2  12   4      197.86      206.71     34.87 o 
  -1  12   4      243.74      247.70     21.95 o 
   0  12   4     3667.72     3837.29    101.29 o 
   1  12   4       56.54       78.18     15.31 o 
   2  12   4      464.64      423.44     49.00 o 
   3  12   4      154.75      229.13     30.78 o 
   4  12   4        0.74        8.72     15.35 o 
   5  12   4       31.80        6.69      8.97 o 
   6  12   4       11.62       -2.03     28.41 o 
  -6  13   4      128.73       69.14     25.74 o 
  -5  13   4        0.82       11.74     11.54 o 
  -4  13   4      102.15      114.81     27.08 o 
  -3  13   4       46.66       48.81     18.06 o 
  -2  13   4      101.39       83.25     27.63 o 
  -1  13   4      507.49      569.19     33.94 o 
   0  13   4      238.44      239.51     20.38 o 
   1  13   4      923.03      998.39     49.51 o 
   2  13   4      149.51      139.11     30.67 o 
   3  13   4       21.61      -31.22     42.07 o 
   4  13   4        0.07        0.54     11.34 o 
   5  13   4        4.53        0.77     18.24 o 
   6  13   4       10.69       19.45     19.08 o 
  -6  14   4      255.78      314.23     58.90 o 
  -5  14   4       68.67       67.04     40.76 o 
  -4  14   4       65.68       23.15     32.41 o 
  -3  14   4       97.96      102.05     31.71 o 
  -2  14   4        0.26      -18.29     18.29 o 
  -1  14   4       92.70       81.34     55.04 o 
   0  14   4      183.65      230.59     33.82 o 
   1  14   4      155.53      162.23     22.09 o 
   2  14   4       65.44       72.54     27.01 o 
   3  14   4       46.99       69.45     35.74 o 
   4  14   4      225.88      236.10     33.25 o 
   5  14   4      178.73      180.78     53.44 o 
  -5  15   4        4.58       -9.72     23.28 o 
  -4  15   4       40.42       49.46     23.06 o 
  -3  15   4        0.79        8.25     37.45 o 
  -2  15   4       15.66        5.54     25.41 o 
  -1  15   4        5.36        6.04     17.69 o 
   0  15   4        0.31      220.43     28.74 o 
   1  15   4      113.55      135.79     33.24 o 
   2  15   4       27.04       15.68     15.03 o 
   3  15   4      122.26       76.37     64.48 o 
   4  15   4      262.13      181.32     56.19 o 
   5  15   4       82.49       33.85     44.32 o 
  -4  16   4       69.19      149.41     36.45 o 
  -3  16   4       78.74       37.85     22.52 o 
  -2  16   4      322.40      291.76     61.39 o 
  -1  16   4       59.48       29.02     63.34 o 
   0  16   4      508.66      656.48     73.96 o 
   1  16   4      369.59      303.47     49.73 o 
   2  16   4       88.00       97.52     41.18 o 
   3  16   4      436.02      407.63     57.21 o 
   4  16   4      416.48      424.65     56.48 o 
  -4  17   4       53.48        0.34     20.62 o 
  -3  17   4       29.96       23.60     18.91 o 
  -2  17   4      500.11      510.03     68.90 o 
  -1  17   4      462.46      465.55     64.83 o 
   0  17   4      341.01      444.41     62.78 o 
   1  17   4        4.02       -2.02     43.77 o 
   2  17   4        2.07      -15.28     19.62 o 
   3  17   4      268.50      257.63     48.11 o 
  -2  18   4      162.47      190.54     59.48 o 
  -1  18   4        0.08       -4.92     33.85 o 
   0  18   4      582.02      608.70     76.41 o 
   1  18   4       83.01       80.12     40.28 o 
   2  18   4        9.41      -11.37     18.90 o 
   0  19   4      237.94      214.17     48.16 o 
  -7   0   5       22.16       26.88     30.02 o 
  -5   0   5      154.67      177.99     23.29 o 
  -3   0   5       27.77       29.67      8.44 o 
  -1   0   5       15.96       11.21      7.32 o 
   1   0   5     2469.57     2370.39     55.10 o 
   5   0   5     3403.43     3083.95     92.95 o 
   7   0   5       61.56       35.02     30.86 o 
  -8   1   5       27.99        9.70     18.21 o 
  -7   1   5        2.42       -5.06     25.00 o 
  -6   1   5        0.03       -3.74     20.62 o 
  -5   1   5      121.19      110.06     12.98 o 
  -4   1   5       10.45        5.28      4.07 o 
  -3   1   5      348.00      352.94     14.31 o 
  -2   1   5      164.37      123.95      7.77 o 
  -1   1   5     1605.52     1589.12     21.56 o 
   0   1   5       58.79       52.28      4.58 o 
   1   1   5      923.64      858.98     20.40 o 
   2   1   5      101.34       86.94      9.84 o 
   3   1   5      229.75      247.37     16.34 o 
   4   1   5      423.20      443.06     15.17 o 
   5   1   5     1620.70     1626.21     53.70 o 
   6   1   5     1120.12     1120.84     85.90 o 
   7   1   5       63.67       79.28     27.38 o 
   8   1   5       77.19       97.99     32.99 o 
  -8   2   5       14.93       36.09     23.28 o 
  -7   2   5        3.18      -16.32     18.73 o 
  -6   2   5       57.51       20.73     17.24 o 
  -5   2   5      196.21      153.90     17.20 o 
  -4   2   5      101.63       53.69     23.62 o 
  -3   2   5    16182.95    17597.20    120.06 o 
  -2   2   5     6746.51     6729.48     63.38 o 
  -1   2   5    40563.02    39618.08    138.30 o 
   0   2   5       27.05       19.90      3.82 o 
   1   2   5       95.80       90.64      6.80 o 
   2   2   5      308.16      330.59     17.96 o 
   3   2   5     3738.05     3869.73    118.16 o 
   4   2   5     1009.76     1053.92     44.00 o 
   5   2   5      789.56      888.99     44.88 o 
   6   2   5      232.63      241.48     23.13 o 
   7   2   5      106.55      120.14     57.33 o 
   8   2   5        0.15       -1.60     42.44 o 
  -8   3   5      654.97      749.10     78.30 o 
  -7   3   5       61.87       55.82     24.73 o 
  -6   3   5        1.03        2.19     13.61 o 
  -5   3   5       63.99       63.09      7.13 o 
  -4   3   5       54.66       36.72     12.83 o 
  -3   3   5     2240.52     2370.46     44.82 o 
  -2   3   5       22.90       30.38      5.39 o 
  -1   3   5    16555.89    15852.78    116.66 o 
   0   3   5     2339.47     2083.86     26.60 o 
   1   3   5     4232.18     4032.72     43.01 o 
   2   3   5      270.52      274.75     14.08 o 
   3   3   5       93.71       97.98     10.84 o 
   4   3   5      676.59      737.81     37.77 o 
   5   3   5       97.05       93.66     17.23 o 
   6   3   5       29.85       21.17     14.49 o 
   7   3   5        5.52       40.21     25.61 o 
   8   3   5       16.47       34.34     27.77 o 
  -8   4   5      617.82      769.82     58.20 o 
  -7   4   5       61.36       51.61     14.57 o 
  -6   4   5       26.35       16.78     11.07 o 
  -5   4   5        2.07        2.62      2.63 o 
  -4   4   5       16.58       10.63      6.67 o 
  -3   4   5     1274.62     1240.84     33.39 o 
  -2   4   5       37.93       46.75      6.38 o 
  -1   4   5     1664.61     1732.02     32.31 o 
   0   4   5     7574.68     7363.18     64.18 o 
   1   4   5       75.44       96.74      6.67 o 
   2   4   5     3606.19     3557.46     54.82 o 
   3   4   5     1815.58     1975.27     37.14 o 
   4   4   5      847.84      871.90     29.91 o 
   5   4   5       33.83       18.64      9.48 o 
   6   4   5        3.55        0.17      7.01 o 
   7   4   5        1.76       -9.73     28.73 o 
   8   4   5       82.85       85.77     32.72 o 
  -8   5   5      329.26      332.01     53.75 o 
  -7   5   5      384.34      410.06     31.43 o 
  -6   5   5        0.98       -3.42      9.07 o 
  -5   5   5        8.19        4.04      3.62 o 
  -4   5   5       34.24       26.31      7.07 o 
  -3   5   5      338.38      394.75     19.39 o 
  -2   5   5      230.55      302.57     15.52 o 
  -1   5   5       27.57       20.56      4.65 o 
   0   5   5     2367.79     2333.12     43.55 o 
   1   5   5     1660.24     1611.32     27.31 o 
   2   5   5     4316.30     4397.58     57.73 o 
   3   5   5     1672.23     1833.33     37.49 o 
   4   5   5     1387.79     1407.38     39.46 o 
   5   5   5      761.48      700.20     41.85 o 
   6   5   5        0.15       13.68     16.32 o 
   7   5   5      204.93      117.46     37.66 o 
   8   5   5      180.40      145.92     40.47 o 
  -8   6   5       18.16       14.33     19.90 o 
  -7   6   5       56.68       43.83     12.37 o 
  -6   6   5       36.02       46.22     12.67 o 
  -5   6   5        1.63        0.90      5.16 o 
  -4   6   5       10.48        6.77      5.08 o 
  -3   6   5       63.53       58.76     13.75 o 
  -2   6   5      136.54      137.77      9.28 o 
  -1   6   5      315.66      319.11     15.91 o 
   0   6   5      124.92      125.63     11.06 o 
   1   6   5      707.20      738.03     22.83 o 
   2   6   5      350.52      374.79     16.31 o 
   3   6   5      152.27      167.25     11.81 o 
   4   6   5       76.35       65.17      9.50 o 
   5   6   5      741.83      694.45     40.28 o 
   6   6   5       21.65       31.66     12.86 o 
   7   6   5      149.80      133.29     38.45 o 
   8   6   5       38.29       20.19     29.29 o 
  -8   7   5       25.16       46.14     29.24 o 
  -7   7   5       14.05      -11.92     12.80 o 
  -6   7   5       31.05       16.14     10.54 o 
  -5   7   5      146.02      154.76     14.81 o 
  -4   7   5      226.51      228.54     15.03 o 
  -3   7   5      201.76      217.75     14.32 o 
  -2   7   5     1368.20     1269.70     33.03 o 
  -1   7   5     4145.57     4182.29     72.56 o 
   0   7   5      651.26      614.31     25.32 o 
   1   7   5        2.20        3.60      3.34 o 
   2   7   5       99.57       91.07     12.86 o 
   3   7   5        2.31        1.67      3.74 o 
   4   7   5       80.41       83.45     12.29 o 
   5   7   5      193.12      179.28     19.95 o 
   6   7   5       43.69       34.47     15.20 o 
   7   7   5      500.87      677.19     82.58 o 
   8   7   5      149.23      124.76     56.64 o 
  -8   8   5      143.33      202.99     44.28 o 
  -7   8   5       40.10       34.27     15.79 o 
  -6   8   5       21.34       29.12     11.23 o 
  -5   8   5      281.34      227.28     18.92 o 
  -4   8   5      112.63      152.58     15.91 o 
  -3   8   5       83.75       92.45      9.63 o 
  -2   8   5      407.34      377.65     18.41 o 
  -1   8   5      940.86      963.94     33.69 o 
   0   8   5     4616.44     4860.22     69.58 o 
   1   8   5      117.26      142.54     11.21 o 
   2   8   5     2705.16     2741.41     83.48 o 
   3   8   5        1.91       -4.30      7.97 o 
   4   8   5       16.43        8.89      3.97 o 
   5   8   5       62.47       42.32      7.72 o 
   6   8   5      224.81      219.75     40.05 o 
   7   8   5       13.78       36.19     46.64 o 
  -7   9   5        8.97       44.89     29.19 o 
  -6   9   5      136.91      175.86     34.02 o 
  -5   9   5        9.13       10.20     12.97 o 
  -4   9   5       11.97       11.95      6.08 o 
  -3   9   5      359.41      341.88     31.98 o 
  -2   9   5      457.40      517.24     27.19 o 
  -1   9   5      398.74      438.63     29.58 o 
   0   9   5       97.82       92.19     10.87 o 
   1   9   5     6822.72     7401.60     88.97 o 
   2   9   5       66.96       54.25     14.70 o 
   3   9   5      132.36      107.87     20.48 o 
   4   9   5      293.30      276.74     35.92 o 
   5   9   5       71.35       56.30      6.58 o 
   6   9   5       25.45       49.21     20.53 o 
   7   9   5      141.34      204.19     46.13 o 
  -7  10   5      268.87      335.76     49.81 o 
  -6  10   5      503.24      548.38    105.46 o 
  -5  10   5        0.37       -0.45     21.00 o 
  -4  10   5        2.63       -2.29     13.86 o 
  -3  10   5        6.56      -10.36     16.11 o 
  -2  10   5      105.40       92.99     15.82 o 
  -1  10   5        8.07        5.63      4.69 o 
   0  10   5        0.46        3.98      6.77 o 
   1  10   5     2345.42     2546.85     50.59 o 
   2  10   5      478.55      544.73     41.75 o 
   3  10   5      228.82      209.42     26.69 o 
   4  10   5      145.97      133.69     26.22 o 
   5  10   5      343.28      374.61     33.63 o 
   6  10   5       20.38       20.02     17.73 o 
   7  10   5        0.98       -5.25     34.85 o 
  -7  11   5      106.62      110.30     30.79 o 
  -6  11   5      196.57      271.16     45.09 o 
  -5  11   5       29.15       25.53     19.47 o 
  -4  11   5       51.89       59.43     16.64 o 
  -3  11   5        9.82      -13.21     17.61 o 
  -2  11   5      173.23      155.14     15.10 o 
  -1  11   5       19.70       13.31      6.36 o 
   0  11   5        0.04        6.00      6.97 o 
   1  11   5      353.69      359.61     21.23 o 
   2  11   5       80.26       65.26     25.21 o 
   3  11   5        0.99        4.64     13.15 o 
   4  11   5       10.30        6.18     17.32 o 
   5  11   5      608.05      560.57     49.94 o 
   6  11   5        1.13      -12.84     35.48 o 
   7  11   5     1025.85     1304.78    162.36 o 
  -6  12   5       54.49       74.83     43.85 o 
  -5  12   5       30.59       36.11     14.18 o 
  -4  12   5        3.83        1.58     15.55 o 
  -3  12   5       32.41       22.08     15.52 o 
  -2  12   5        4.59        0.90      7.35 o 
  -1  12   5        6.57        7.18      6.60 o 
   0  12   5      626.21      615.94     31.90 o 
   1  12   5        8.36        9.88      8.06 o 
   2  12   5      251.25      271.38     40.55 o 
   3  12   5      394.43      397.59     39.36 o 
   4  12   5        3.05       14.65     10.86 o 
   5  12   5        7.96       -3.44     24.87 o 
   6  12   5      233.39      247.91     46.69 o 
  -6  13   5      132.30      100.84     47.10 o 
  -5  13   5        0.53       -2.45     11.08 o 
  -4  13   5       42.80       50.34     37.64 o 
  -3  13   5       30.29       12.97     15.46 o 
  -2  13   5       22.07      -19.81     29.93 o 
  -1  13   5        2.44        4.92      7.18 o 
   0  13   5     1437.97     1489.38     50.76 o 
   1  13   5       48.75       54.62      9.20 o 
   2  13   5      344.26      306.29     44.96 o 
   3  13   5      472.84      431.46     43.66 o 
   4  13   5       49.09       42.99     21.89 o 
   5  13   5       21.90        2.74     45.62 o 
   6  13   5      252.24      239.28     48.50 o 
  -6  14   5      522.11      620.19     73.08 o 
  -5  14   5       57.86       79.65     39.91 o 
  -4  14   5       71.75       54.06     23.08 o 
  -3  14   5      508.37      534.73     60.75 o 
  -2  14   5       91.25       86.82     27.22 o 
  -1  14   5       63.07       82.38     53.99 o 
   0  14   5       26.38       20.21      7.31 o 
   1  14   5      156.14      136.31     22.64 o 
   2  14   5       20.27       24.50     16.58 o 
   3  14   5       57.09       11.63     16.13 o 
   4  14   5        0.01      -21.33     21.33 o 
   5  14   5        6.74        9.52     35.52 o 
  -5  15   5      402.63      450.74     92.38 o 
  -4  15   5       62.09       74.95     24.39 o 
  -3  15   5      539.27      611.26     67.98 o 
  -2  15   5      749.44      771.04     76.18 o 
  -1  15   5      260.71      312.94     48.78 o 
   0  15   5        0.95       -3.00      7.43 o 
   1  15   5      146.87      128.87     41.71 o 
   2  15   5       67.67       64.59     24.40 o 
   3  15   5       49.21       40.13     17.78 o 
   4  15   5      242.61      264.36     45.60 o 
   5  15   5       28.12        6.81     29.41 o 
  -4  16   5       55.18       43.08     22.66 o 
  -3  16   5      389.88      441.42     60.59 o 
  -2  16   5      273.23      291.83     50.69 o 
  -1  16   5      361.63      426.03     39.77 o 
   0  16   5      376.81      396.68     57.20 o 
   1  16   5       73.86       30.23     17.20 o 
   2  16   5       37.70      -12.22     19.37 o 
   3  16   5       44.84       66.10     28.13 o 
   4  16   5        3.31      -25.14     25.14 o 
  -4  17   5       47.81       37.09     20.02 o 
  -3  17   5        0.54        6.92     17.94 o 
  -2  17   5        2.17       -9.58     34.78 o 
  -1  17   5       76.72       19.84     70.46 o 
   0  17   5       15.65       34.35     23.08 o 
   1  17   5       26.94       11.54     16.45 o 
   2  17   5        1.71      -12.78     22.46 o 
   3  17   5        9.93       -3.31     23.41 o 
  -2  18   5       14.81        7.94     31.16 o 
  -1  18   5        7.41        4.94     19.63 o 
   0  18   5       11.17       50.92     25.50 o 
   1  18   5        1.95      -20.19     20.43 o 
   2  18   5        0.97        3.06     15.60 o 
  -8   0   6       79.09       93.27     43.65 o 
  -6   0   6      337.60      376.77     36.28 o 
  -4   0   6     6186.64     6416.12    116.49 o 
  -2   0   6     1073.86     1025.02     30.56 o 
   0   0   6     9373.28     9049.40     79.94 o 
   2   0   6     3672.21     3811.07     88.27 o 
   6   0   6       32.96       -8.37     28.24 o 
   8   0   6       55.10      114.01     57.49 o 
  -8   1   6        8.37       -7.94     43.93 o 
  -7   1   6       40.36       42.78     20.39 o 
  -6   1   6       24.92       17.74      4.80 o 
  -5   1   6      696.67      745.14     35.02 o 
  -4   1   6      693.67      797.44     25.81 o 
  -3   1   6     2716.32     2898.15     45.12 o 
  -2   1   6     1085.12     1177.39     23.19 o 
  -1   1   6     1968.81     1897.48     39.97 o 
   0   1   6     1650.49     1509.76     24.11 o 
   1   1   6     3022.53     2933.93     33.91 o 
   2   1   6     2261.44     2168.56     48.39 o 
   3   1   6     9223.45    10073.20    109.16 o 
   4   1   6        1.05       -3.93      4.06 o 
   5   1   6      816.52      891.99     37.70 o 
   6   1   6      431.10      406.11     16.72 o 
   7   1   6        0.00       -5.90     22.75 o 
   8   1   6       71.98       30.30     40.91 o 
  -8   2   6       65.16       48.16     26.43 o 
  -7   2   6      180.00      164.35     40.19 o 
  -6   2   6        2.08       23.85     10.84 o 
  -5   2   6        2.49        7.98      4.71 o 
  -4   2   6       73.66       74.64      8.39 o 
  -3   2   6     3617.93     3865.15     49.37 o 
  -2   2   6     1364.33     1450.21     29.43 o 
  -1   2   6     1741.91     1705.28     23.67 o 
   0   2   6      346.35      309.80     12.20 o 
   1   2   6        6.81        1.46      2.55 o 
   2   2   6      826.03      789.46     28.94 o 
   3   2   6     5684.57     6000.42     83.71 o 
   4   2   6       26.77       28.34      9.61 o 
   5   2   6        0.24        1.42     15.94 o 
   6   2   6     1115.30     1089.61     54.16 o 
   7   2   6        2.42       15.58     19.26 o 
   8   2   6       72.00      118.48     58.46 o 
  -8   3   6       15.96      -21.33     21.33 o 
  -7   3   6       60.42      112.91     29.13 o 
  -6   3   6       50.87       62.79     12.32 o 
  -5   3   6        0.80        1.94      3.78 o 
  -4   3   6       13.82       16.04      4.77 o 
  -3   3   6       33.23       50.93      7.34 o 
  -2   3   6       45.97       51.25      6.28 o 
  -1   3   6        2.37       12.50      5.31 o 
   0   3   6      238.07      233.46      9.60 o 
   1   3   6        2.89        0.09      2.84 o 
   2   3   6      606.69      660.89     20.35 o 
   3   3   6     2158.22     2333.68     53.49 o 
   4   3   6      936.35      961.72     31.67 o 
   5   3   6      465.51      508.09     37.71 o 
   6   3   6        5.30      -10.22     10.22 o 
   7   3   6      127.24      205.91     45.90 o 
   8   3   6      608.21      924.36     95.14 o 
  -8   4   6       45.78       41.32     14.43 o 
  -7   4   6       14.11        0.13      8.54 o 
  -6   4   6       86.02      118.42     14.21 o 
  -5   4   6        0.17       -3.32      4.07 o 
  -4   4   6      641.12      639.56     29.60 o 
  -3   4   6       44.96       48.90      7.57 o 
  -2   4   6     1012.43     1055.16     24.49 o 
  -1   4   6     1389.57     1349.13     30.26 o 
   0   4   6     1520.62     1506.67     28.03 o 
   1   4   6       88.01       68.00      5.90 o 
   2   4   6      514.30      555.80     18.86 o 
   3   4   6     1347.93     1470.69     40.59 o 
   4   4   6     1293.37     1294.04     39.53 o 
   5   4   6     2740.02     2778.07     91.04 o 
   6   4   6        3.26        2.28      6.98 o 
   7   4   6       53.93       16.74     26.95 o 
   8   4   6      102.07      124.48     38.69 o 
  -8   5   6        9.38        4.02     19.45 o 
  -7   5   6       34.30       20.47      9.76 o 
  -6   5   6        2.81       -3.06      7.02 o 
  -5   5   6        4.46        6.21      4.53 o 
  -4   5   6     1187.08     1305.33     42.74 o 
  -3   5   6     1641.47     1896.39     42.70 o 
  -2   5   6     5892.72     6260.21     61.12 o 
  -1   5   6     1533.47     1530.66     34.05 o 
   0   5   6        0.73       -1.48      3.24 o 
   1   5   6      141.41      144.85      8.51 o 
   2   5   6     1610.11     1628.64     32.10 o 
   3   5   6     1430.47     1573.65     36.01 o 
   4   5   6      287.75      299.46     19.26 o 
   5   5   6      683.22      744.62     50.25 o 
   6   5   6      116.95      132.64     24.21 o 
   7   5   6       24.02       73.45     33.26 o 
   8   5   6        0.14       11.30     40.73 o 
  -8   6   6        0.12       13.40     18.78 o 
  -7   6   6      396.27      413.83     31.81 o 
  -6   6   6      455.40      438.97     42.54 o 
  -5   6   6       14.10        7.13      6.01 o 
  -4   6   6     1038.59     1204.04     41.42 o 
  -3   6   6      326.29      542.83     26.73 o 
  -2   6   6    14948.61    15387.29    121.48 o 
  -1   6   6      341.10      310.65     16.40 o 
   0   6   6       70.06       93.47      9.79 o 
   1   6   6      600.08      579.07     21.30 o 
   2   6   6     1280.35     1360.73     29.29 o 
   3   6   6     1802.90     1916.34     40.48 o 
   4   6   6     1158.70     1250.40     33.68 o 
   5   6   6      299.13      278.24     25.94 o 
   6   6   6        4.59       -7.46      8.63 o 
   7   6   6       82.94       91.10     54.28 o 
   8   6   6       30.77       48.53     24.33 o 
  -8   7   6      475.34      980.63    352.77 o 
  -7   7   6       32.36       18.37     22.56 o 
  -6   7   6       23.38       10.52      7.97 o 
  -5   7   6      372.07      365.12     22.91 o 
  -4   7   6       32.63       19.24      7.68 o 
  -3   7   6        4.82        6.28      4.70 o 
  -2   7   6     1151.91     1044.03     27.21 o 
  -1   7   6     1689.94     1713.71     48.57 o 
   0   7   6      488.96      541.58     24.29 o 
   1   7   6     1010.92     1128.73     30.92 o 
   2   7   6        0.62        0.74      4.30 o 
   3   7   6      151.71      154.94     12.27 o 
   4   7   6      157.04      138.50     11.76 o 
   5   7   6      116.31       92.73     15.11 o 
   6   7   6       32.75       40.15     15.83 o 
   7   7   6      393.48      545.47     70.16 o 
   8   7   6      231.32      240.91     51.60 o 
  -8   8   6      497.73      518.16     68.19 o 
  -7   8   6        0.79      -20.70     20.70 o 
  -6   8   6        6.25        7.72     15.13 o 
  -5   8   6        5.77        5.87      4.42 o 
  -4   8   6        3.26        2.90      4.26 o 
  -3   8   6       11.73       15.65      5.43 o 
  -2   8   6      684.42      677.18     22.02 o 
  -1   8   6       80.52       77.59      9.99 o 
   0   8   6       44.07       39.45      7.32 o 
   1   8   6       89.43       91.92      9.66 o 
   2   8   6      502.70      525.62     24.47 o 
   3   8   6      275.00      276.32     14.33 o 
   4   8   6      158.16      169.54     12.48 o 
   5   8   6      171.06      176.35     16.55 o 
   6   8   6       18.88       -5.84     18.93 o 
   7   8   6      715.25      961.13    118.51 o 
  -7   9   6       12.45       -3.90     12.61 o 
  -6   9   6        0.21        3.37     30.72 o 
  -5   9   6        0.12       -5.07      5.07 o 
  -4   9   6       16.09       20.16      5.59 o 
  -3   9   6        9.32        8.28      4.81 o 
  -2   9   6      168.98      139.25     13.05 o 
  -1   9   6        1.99        7.95      5.33 o 
   0   9   6       39.55       30.63      6.24 o 
   1   9   6      448.42      481.31     22.29 o 
   2   9   6      660.02      666.20     24.92 o 
   3   9   6        1.33       12.58     13.30 o 
   4   9   6       13.65       -5.56     11.94 o 
   5   9   6      176.91      168.29     24.02 o 
   6   9   6      488.82      579.06     80.93 o 
   7   9   6        2.59       13.77     22.96 o 
  -7  10   6        4.41      -13.75     37.97 o 
  -6  10   6      148.70      123.82     29.07 o 
  -5  10   6        0.09      -15.07     15.07 o 
  -4  10   6      157.51      165.47     23.93 o 
  -3  10   6       62.09       43.24     16.42 o 
  -2  10   6     1442.28     1455.60     44.66 o 
  -1  10   6      162.08      185.79     17.21 o 
   0  10   6       60.28       46.96      8.41 o 
   1  10   6      213.25      224.15     15.96 o 
   2  10   6       30.70       20.03     10.40 o 
   3  10   6       43.78       33.54     13.56 o 
   4  10   6       11.71       22.73     11.64 o 
   5  10   6       98.79      108.61     21.34 o 
   6  10   6      199.89      159.32     36.46 o 
   7  10   6      129.82      126.73     39.96 o 
  -7  11   6       22.69       34.56     44.54 o 
  -6  11   6       53.75       45.04     18.94 o 
  -5  11   6      554.40      567.26     45.01 o 
  -4  11   6       22.33       21.62     11.14 o 
  -3  11   6        7.19       -3.37     13.96 o 
  -2  11   6     1406.78     1344.66     42.72 o 
  -1  11   6      163.22      190.39     20.03 o 
   0  11   6      988.06     1061.77     40.88 o 
   1  11   6      102.70      120.96     18.52 o 
   2  11   6        0.50       -1.86     12.87 o 
   3  11   6      320.12      335.13     29.80 o 
   4  11   6        0.66        3.04     10.40 o 
   5  11   6      109.41      111.38     20.67 o 
   6  11   6       20.87       -9.79     18.49 o 
   7  11   6       20.77       53.96     37.71 o 
  -6  12   6      105.37      108.00     30.91 o 
  -5  12   6        3.64        2.27     13.74 o 
  -4  12   6      206.92      223.36     64.77 o 
  -3  12   6        1.18       18.10     14.35 o 
  -2  12   6     3103.28     2996.05     62.20 o 
  -1  12   6      365.04      379.34     28.98 o 
   0  12   6      128.20      160.78     17.22 o 
   1  12   6      828.36      884.62     34.80 o 
   2  12   6      555.17      610.53     60.13 o 
   3  12   6       33.86       30.54     19.11 o 
   4  12   6        7.87      -13.70     15.48 o 
   5  12   6       65.26       19.20     18.96 o 
   6  12   6        2.33      -22.86     22.86 o 
  -6  13   6        1.00      -23.74     23.74 o 
  -5  13   6        4.40       -9.64     12.32 o 
  -4  13   6       29.16       42.16     24.38 o 
  -3  13   6       46.43       19.28     15.61 o 
  -2  13   6      102.81       88.70     10.63 o 
  -1  13   6      285.46      294.81     26.16 o 
   0  13   6      980.36      973.44     41.52 o 
   1  13   6      257.09      296.20     20.64 o 
   2  13   6       50.47       20.14     20.02 o 
   3  13   6       13.18        4.43     13.43 o 
   4  13   6       50.34       21.32     17.56 o 
   5  13   6       74.04       69.06     28.79 o 
   6  13   6        7.41        1.89     32.20 o 
  -5  14   6        4.55       29.65     30.13 o 
  -4  14   6       36.56       61.80     23.09 o 
  -3  14   6        7.80       -2.51     35.29 o 
  -2  14   6        0.47      -15.08     15.08 o 
  -1  14   6      143.12      145.62     22.26 o 
   0  14   6       35.45       29.84      8.41 o 
   1  14   6       28.40       28.13      8.56 o 
   2  14   6        1.03       -4.20     18.52 o 
   3  14   6       27.01       12.71     18.15 o 
   4  14   6      269.12      327.66     39.30 o 
   5  14   6      207.60      193.74     43.62 o 
  -5  15   6        2.29       40.44     35.13 o 
  -4  15   6        0.01      -18.74     18.74 o 
  -3  15   6       21.07       21.50     18.90 o 
  -2  15   6       18.12       39.95     24.30 o 
  -1  15   6        0.31        9.32      9.91 o 
   0  15   6      170.73      182.23     23.73 o 
   1  15   6       11.28        4.32     18.57 o 
   2  15   6        7.98       13.64     18.74 o 
   3  15   6      362.15      342.54     51.33 o 
   4  15   6       66.39       18.61     25.46 o 
   5  15   6        3.72       20.89     22.59 o 
  -4  16   6      195.50      158.47     38.46 o 
  -3  16   6      157.91      213.65     42.45 o 
  -2  16   6      292.05      301.13     50.92 o 
  -1  16   6      292.73      286.29     32.95 o 
   0  16   6      412.28      402.21     57.69 o 
   1  16   6      505.37      531.12     66.76 o 
   2  16   6        8.37      -36.25     46.97 o 
   3  16   6      561.86      642.82     72.43 o 
   4  16   6       42.13       12.51     26.68 o 
  -3  17   6        7.65       11.44     16.85 o 
  -2  17   6      139.92      132.24     37.39 o 
  -1  17   6      952.61     1111.88    121.94 o 
   0  17   6      201.54      154.50     91.00 o 
   1  17   6      215.06      146.32     36.05 o 
   2  17   6       36.17       20.56     22.28 o 
   3  17   6      266.11      263.46     47.53 o 
  -2  18   6       25.14      -13.38     21.87 o 
  -1  18   6      327.93      348.93     58.12 o 
   0  18   6       35.30       86.94     34.03 o 
   1  18   6        7.41       21.97     22.71 o 
   2  18   6        2.54      -57.20     57.20 o 
  -7   0   7      107.88       97.29     37.77 o 
  -5   0   7      168.42      168.13     25.97 o 
  -3   0   7        4.24        2.67      6.26 o 
  -1   0   7       53.95       43.31     12.11 o 
   1   0   7        0.60        2.97      5.13 o 
   3   0   7     2893.08     3146.88    129.70 o 
   5   0   7     1195.54     1249.74     36.52 o 
   7   0   7      159.93      203.69     62.68 o 
  -8   1   7        4.48      -14.34     30.52 o 
  -7   1   7       63.65      102.88     26.37 o 
  -6   1   7       48.52       43.27      8.47 o 
  -5   1   7      531.86      505.78     31.10 o 
  -4   1   7     2222.09     2472.77     46.63 o 
  -3   1   7       14.41       15.78      4.54 o 
  -2   1   7      549.96      554.47     15.23 o 
  -1   1   7        1.40        1.45      4.09 o 
   0   1   7      491.16      494.72     15.91 o 
   1   1   7       40.29       28.27      4.52 o 
   2   1   7     2263.70     2446.13     44.20 o 
   3   1   7        3.58        7.89      5.17 o 
   4   1   7      167.18      216.53     22.88 o 
   5   1   7      500.63      526.40     24.28 o 
   6   1   7      637.41      603.68     23.66 o 
   7   1   7        2.65        4.52     24.13 o 
   8   1   7      238.93      330.82     83.36 o 
  -8   2   7       11.38       -0.59     29.60 o 
  -7   2   7     1228.37     1365.65     93.12 o 
  -6   2   7      139.11      113.90     11.49 o 
  -5   2   7        5.85        3.11      6.05 o 
  -4   2   7      716.92      813.44     24.06 o 
  -3   2   7     4865.27     5388.32     59.44 o 
  -2   2   7     1563.17     1622.63     31.41 o 
  -1   2   7      231.57      153.01      8.69 o 
   0   2   7        6.48        2.99      3.34 o 
   1   2   7       24.85       14.92      3.73 o 
   2   2   7      252.04      255.38     14.28 o 
   3   2   7     1707.68     2046.57     51.90 o 
   4   2   7      146.97      158.64     34.31 o 
   5   2   7      990.00     1083.27     45.43 o 
   6   2   7      425.57      471.15     43.84 o 
   7   2   7        2.18        3.06     22.63 o 
   8   2   7        5.45      -26.51     26.51 o 
  -8   3   7        3.68        1.89     14.12 o 
  -7   3   7      106.00       73.20     22.06 o 
  -6   3   7      108.45      134.61     14.83 o 
  -5   3   7     2235.55     2294.66     62.16 o 
  -4   3   7     2531.68     2691.97     46.92 o 
  -3   3   7      319.69      388.52     18.79 o 
  -2   3   7      438.93      372.55     14.46 o 
  -1   3   7      935.27      944.57     22.70 o 
   0   3   7      190.54      196.74      9.23 o 
   1   3   7      147.46      182.23      9.51 o 
   2   3   7      431.03      539.67     18.43 o 
   3   3   7      133.93      192.12     16.36 o 
   4   3   7      167.12      176.52     14.33 o 
   5   3   7      360.89      331.88     31.54 o 
   6   3   7      120.38      115.91     19.32 o 
   7   3   7       13.68       11.19     20.01 o 
   8   3   7       18.99       13.83     23.31 o 
  -8   4   7       54.32       28.27     22.84 o 
  -7   4   7        7.21       21.48     10.21 o 
  -6   4   7      209.66      203.12     18.20 o 
  -5   4   7      275.33      294.95     16.86 o 
  -4   4   7     2032.72     2192.19     55.01 o 
  -3   4   7       89.95       55.03      7.85 o 
  -2   4   7     1414.28     1394.84     28.77 o 
  -1   4   7     3771.05     3801.64     48.08 o 
   0   4   7        0.33        0.63      2.36 o 
   1   4   7      173.28      220.07     10.65 o 
   2   4   7     6784.46     7315.80     72.84 o 
   3   4   7      136.61      104.79     13.94 o 
   4   4   7       84.91       87.00     10.97 o 
   5   4   7      112.98      104.59     21.68 o 
   6   4   7        2.44       12.17     11.02 o 
   7   4   7      138.16      130.53     36.01 o 
   8   4   7      112.78      104.42     35.15 o 
  -8   5   7       25.87       38.28     20.00 o 
  -7   5   7       29.53        4.41      7.58 o 
  -6   5   7       10.57        8.54      3.00 o 
  -5   5   7        0.26       -2.27      4.78 o 
  -4   5   7      505.74      554.13     32.54 o 
  -3   5   7       33.99       26.64      6.57 o 
  -2   5   7       68.32       88.02      7.96 o 
  -1   5   7        7.23        5.52      3.17 o 
   0   5   7      836.22      887.24     25.77 o 
   1   5   7        0.60       -1.35      2.75 o 
   2   5   7     1888.31     2076.37     38.51 o 
   3   5   7      239.58      264.88     16.70 o 
   4   5   7       24.46       21.24      7.10 o 
   5   5   7       89.37       34.44     33.18 o 
   6   5   7       59.94       78.45     18.78 o 
   7   5   7       61.53       38.30     21.90 o 
   8   5   7      125.05      179.62     42.87 o 
  -8   6   7       60.56       57.46     25.38 o 
  -7   6   7       37.27       35.09     11.40 o 
  -6   6   7       17.28       12.29      7.68 o 
  -5   6   7        8.62        9.56      5.99 o 
  -4   6   7       81.30       97.87     12.76 o 
  -3   6   7        0.05       -4.90      4.90 o 
  -2   6   7      119.29      139.67     10.27 o 
  -1   6   7        0.41       -0.29      3.38 o 
   0   6   7      139.48      137.29     14.51 o 
   1   6   7        1.95       -0.66      2.85 o 
   2   6   7      664.48      700.22     21.32 o 
   3   6   7        6.64        4.36      4.68 o 
   4   6   7      112.98      104.42     10.77 o 
   5   6   7     1362.60     1328.69     57.02 o 
   6   6   7      267.31      262.28     33.70 o 
   7   6   7        1.29        0.71     19.97 o 
   8   6   7      409.64      431.86     67.22 o 
  -8   7   7      119.40       84.20     54.41 o 
  -7   7   7       34.01       26.91     13.67 o 
  -6   7   7      204.14      186.55     22.02 o 
  -5   7   7      176.48      207.80     18.04 o 
  -4   7   7       78.78       98.16     12.18 o 
  -3   7   7      246.75      293.51     19.69 o 
  -2   7   7      720.08      651.95     23.47 o 
  -1   7   7      358.70      361.42     17.96 o 
   0   7   7       85.85       85.45     10.44 o 
   1   7   7      543.08      555.32     22.74 o 
   2   7   7      683.99      657.35     24.25 o 
   3   7   7     1262.29     1353.42     35.47 o 
   4   7   7     1975.46     2167.08     57.09 o 
   5   7   7       91.92       71.03     14.71 o 
   6   7   7        1.39       -0.25     12.84 o 
   7   7   7       32.97       87.67     33.65 o 
  -7   8   7        0.36       11.93     13.73 o 
  -6   8   7      225.01      219.78     23.21 o 
  -5   8   7      134.23      155.24     15.64 o 
  -4   8   7      624.28      585.34     28.36 o 
  -3   8   7       14.83       11.86      5.72 o 
  -2   8   7     5616.68     5410.73     68.88 o 
  -1   8   7     2554.74     2619.87     58.31 o 
   0   8   7       15.68       17.20      5.96 o 
   1   8   7     1982.08     2051.15     44.99 o 
   2   8   7      570.76      587.98     23.18 o 
   3   8   7      537.44      563.78     24.37 o 
   4   8   7      865.20      839.73     28.55 o 
   5   8   7       31.78       17.55     28.85 o 
   6   8   7        8.64       13.10     15.10 o 
   7   8   7        4.63       51.66     28.68 o 
  -7   9   7        0.24      -27.65     31.17 o 
  -6   9   7       33.45       30.78     17.95 o 
  -5   9   7      283.12      290.81     20.44 o 
  -4   9   7      420.09      411.29     38.05 o 
  -3   9   7      704.07      639.49     27.09 o 
  -2   9   7      367.64      393.34     22.73 o 
  -1   9   7      201.44      181.56     15.23 o 
   0   9   7      938.55     1007.38     40.23 o 
   1   9   7       84.01       97.50     11.06 o 
   2   9   7      934.81      936.15     30.68 o 
   3   9   7        2.49        8.15     11.77 o 
   4   9   7        3.97        5.62      7.64 o 
   5   9   7      154.12      100.51     20.72 o 
   6   9   7        1.49      -22.71     31.78 o 
   7   9   7        2.07      -19.73     19.83 o 
  -7  10   7       60.61       59.21     22.96 o 
  -6  10   7       12.45        4.27     24.54 o 
  -5  10   7       27.27       29.35     12.53 o 
  -4  10   7      229.08      223.46     15.47 o 
  -3  10   7      180.82      174.25     30.01 o 
  -2  10   7     2711.06     2831.52     66.87 o 
  -1  10   7      764.90      846.41     36.94 o 
   0  10   7      124.56      112.82     12.37 o 
   1  10   7       12.54        5.57      6.98 o 
   2  10   7      131.36      110.75     10.58 o 
   3  10   7       66.14       54.62     15.57 o 
   4  10   7       24.21       16.61     10.93 o 
   5  10   7       57.36       46.58     14.69 o 
   6  10   7       87.33      112.25     31.52 o 
   7  10   7       46.12        9.05     52.39 o 
  -7  11   7        4.47        6.77     33.04 o 
  -6  11   7        3.36       -8.15     22.66 o 
  -5  11   7       56.71       36.61     14.25 o 
  -4  11   7        6.51       -4.84     13.02 o 
  -3  11   7       28.11       47.43     18.56 o 
  -2  11   7       17.76       25.35      7.90 o 
  -1  11   7       38.27       41.49     11.01 o 
   0  11   7        0.81        5.58      5.28 o 
   1  11   7      362.14      340.91     22.54 o 
   2  11   7       63.64       65.13     16.22 o 
   3  11   7      242.76      243.45     39.43 o 
   4  11   7       19.55       14.83     11.12 o 
   5  11   7        2.21       14.64     11.76 o 
   6  11   7      112.14      113.05     34.48 o 
  -6  12   7       14.28       -5.76     21.37 o 
  -5  12   7        1.66       -4.15     13.21 o 
  -4  12   7       30.68       44.28     21.66 o 
  -3  12   7       29.68       10.38     20.00 o 
  -2  12   7      173.06      162.93     16.75 o 
  -1  12   7       34.85       16.28      7.57 o 
   0  12   7       22.10       24.84      7.99 o 
   1  12   7      248.91      272.96     20.37 o 
   2  12   7       68.47       72.08     23.88 o 
   3  12   7      153.01       94.85     24.13 o 
   4  12   7       46.63       45.46     16.23 o 
   5  12   7      303.20      338.42     53.77 o 
   6  12   7       14.28       26.31     19.35 o 
  -6  13   7       21.10       22.88     17.02 o 
  -5  13   7        4.43       -2.45     38.95 o 
  -4  13   7       12.72        3.92     15.78 o 
  -3  13   7      178.81      196.90     36.97 o 
  -2  13   7       34.27       20.67     13.70 o 
  -1  13   7       25.68       22.77      8.17 o 
   0  13   7       19.88        8.06      7.29 o 
   1  13   7      374.83      392.98     27.31 o 
   2  13   7        1.20       22.16     17.88 o 
   3  13   7       20.50       40.83     17.07 o 
   4  13   7       15.65       10.29     11.61 o 
   5  13   7        0.05      -13.23     21.10 o 
   6  13   7       32.74       11.48     35.48 o 
  -5  14   7       14.86       -4.46     22.90 o 
  -4  14   7      335.79      415.83     55.69 o 
  -3  14   7      133.58      150.19     33.70 o 
  -2  14   7     1560.66     1649.63    107.80 o 
  -1  14   7     1349.82     1452.50     69.79 o 
   0  14   7      148.14      152.50     17.55 o 
   1  14   7      180.84      212.28     29.06 o 
   2  14   7      109.06       76.04     26.14 o 
   3  14   7      100.47       92.74     47.58 o 
   4  14   7        0.97        0.82     17.53 o 
   5  14   7       25.11      -17.15     35.63 o 
  -5  15   7       65.96       38.74     34.47 o 
  -4  15   7        0.05      -18.20     18.20 o 
  -3  15   7       27.42       44.62     21.79 o 
  -2  15   7       84.82       96.47     30.76 o 
  -1  15   7       64.21       63.51     16.08 o 
   0  15   7        3.44      -10.95     12.40 o 
   1  15   7      124.54      157.59     37.81 o 
   2  15   7      243.98      201.62     40.17 o 
   3  15   7       46.90       -1.28     17.66 o 
   4  15   7       20.17       61.32     28.34 o 
   5  15   7      265.37      276.20     57.39 o 
  -4  16   7       13.62       27.93     34.60 o 
  -3  16   7        6.41      -19.36     19.36 o 
  -2  16   7       65.91       90.71     21.21 o 
  -1  16   7      289.85      302.74     34.28 o 
   0  16   7       51.71       75.70     31.02 o 
   1  16   7      214.19      232.14     45.31 o 
   2  16   7      119.02       72.30     26.05 o 
   3  16   7       19.99      -21.16     21.16 o 
   4  16   7      105.11      141.96     50.43 o 
  -3  17   7        9.14        2.02     17.83 o 
  -2  17   7       11.19       11.59     11.88 o 
  -1  17   7       93.00      116.16     37.83 o 
   0  17   7       38.21       19.97     36.56 o 
   1  17   7       59.91       -8.44     37.25 o 
   2  17   7       49.37       80.90     29.19 o 
   3  17   7        0.47      -20.98     20.98 o 
  -2  18   7       30.39      -18.03     20.44 o 
  -1  18   7       88.53       36.26     66.43 o 
   0  18   7       27.01       24.91     18.56 o 
   1  18   7       25.71       39.37     22.15 o 
   2  18   7       18.00       38.13     19.48 o 
  -8   0   8      140.70      142.65     49.86 o 
  -6   0   8       46.83       26.35     17.49 o 
  -4   0   8      955.15     1206.93     53.21 o 
  -2   0   8        1.74        2.55      4.52 o 
   0   0   8       22.49       57.69      7.96 o 
   2   0   8    21281.82    22215.09    225.27 o 
   4   0   8      293.24      172.72     42.81 o 
   6   0   8      238.35      237.25     59.66 o 
   8   0   8        0.98       20.15     29.55 o 
  -8   1   8      148.71      131.06     43.99 o 
  -7   1   8      692.26      774.12     69.72 o 
  -6   1   8       25.69       19.29      7.69 o 
  -5   1   8      427.99      397.79     29.32 o 
  -4   1   8     2690.36     2859.67     52.75 o 
  -3   1   8     2386.03     2575.11     41.42 o 
  -2   1   8       89.88      100.69      7.76 o 
  -1   1   8     2162.04     2152.82     33.75 o 
   0   1   8     6793.37     6454.76     50.76 o 
   1   1   8      636.91      605.33     17.10 o 
   2   1   8     1386.39     1429.65     35.69 o 
   3   1   8        0.00        1.57      4.09 o 
   4   1   8       12.60       15.75      6.90 o 
   5   1   8       48.84       65.80      9.58 o 
   6   1   8      173.39      169.90     14.36 o 
   7   1   8        0.30       -4.68     22.90 o 
   8   1   8       52.43       11.57     44.68 o 
  -8   2   8       51.83       81.81     22.18 o 
  -7   2   8       94.14       98.38     21.69 o 
  -6   2   8        3.71       12.17      6.06 o 
  -5   2   8      215.23      217.89     16.71 o 
  -4   2   8       33.16       23.27      5.10 o 
  -3   2   8      395.71      455.19     17.86 o 
  -2   2   8        4.42        0.06      2.75 o 
  -1   2   8      498.42      549.19     14.56 o 
   0   2   8     3811.12     3611.23     41.10 o 
   1   2   8        2.51        2.36      2.98 o 
   2   2   8      357.17      372.35     16.57 o 
   3   2   8      138.80      137.02     13.54 o 
   4   2   8       48.53       45.29      8.51 o 
   5   2   8       36.62       26.27      5.39 o 
   6   2   8       92.72      100.65     17.33 o 
   7   2   8       10.21        8.71     17.46 o 
   8   2   8       91.27      122.47     50.63 o 
  -8   3   8        3.68       12.33     19.27 o 
  -7   3   8      146.02      171.57     27.24 o 
  -6   3   8       49.48       54.56      7.70 o 
  -5   3   8        0.72        2.24      7.22 o 
  -4   3   8        1.35        0.28      4.79 o 
  -3   3   8        9.72        9.20      4.84 o 
  -2   3   8       32.31       33.23      4.73 o 
  -1   3   8        0.87        0.98      4.55 o 
   0   3   8      554.28      544.61     15.75 o 
   1   3   8       11.60       17.03      3.72 o 
   2   3   8     8160.96     8672.08     84.48 o 
   3   3   8      419.86      457.04     25.95 o 
   4   3   8      243.26      301.70     23.40 o 
   5   3   8        8.06        5.12     11.13 o 
   6   3   8      156.02      152.64     23.55 o 
   7   3   8       25.72       15.08     27.26 o 
   8   3   8      334.06      641.45     81.28 o 
  -8   4   8        2.26       -6.84     13.79 o 
  -7   4   8      249.36      257.27     25.34 o 
  -6   4   8      199.35      148.89     12.16 o 
  -5   4   8        9.03        6.55      5.02 o 
  -4   4   8      270.00      308.21     21.35 o 
  -3   4   8      168.47      224.61     15.03 o 
  -2   4   8        0.73       -1.72      3.01 o 
  -1   4   8      464.28      531.88     17.21 o 
   0   4   8     1951.68     1893.07     30.95 o 
   1   4   8       41.00       39.98      5.11 o 
   2   4   8     1297.69     1344.11     38.34 o 
   3   4   8      537.78      546.16     28.78 o 
   4   4   8      104.74      131.21     18.62 o 
   5   4   8      945.36      867.59     58.35 o 
   6   4   8      322.24      381.80     36.90 o 
   7   4   8        0.36        8.83     28.70 o 
   8   4   8       12.13        6.41     26.91 o 
  -8   5   8        8.83       31.37     20.23 o 
  -7   5   8       51.44        7.53      9.16 o 
  -6   5   8      239.76      258.12     16.63 o 
  -5   5   8        6.94        3.81      5.93 o 
  -4   5   8     2530.86     2802.14     64.54 o 
  -3   5   8     1302.83     1376.84     37.59 o 
  -2   5   8     1259.34     1282.10     29.38 o 
  -1   5   8       32.24       26.69      4.56 o 
   0   5   8     5788.85     6016.84     69.32 o 
   1   5   8       25.41       22.11      4.16 o 
   2   5   8       62.05       72.67      7.71 o 
   3   5   8        0.72        3.03      5.03 o 
   4   5   8        3.24        6.96      6.37 o 
   5   5   8     1744.20     1659.88     61.92 o 
   6   5   8      110.20      131.81     24.42 o 
   7   5   8        3.10       61.56     28.02 o 
   8   5   8       72.08      181.66     54.77 o 
  -8   6   8      130.07      239.51     46.40 o 
  -7   6   8       27.57       49.03     11.81 o 
  -6   6   8       68.78       65.06     10.34 o 
  -5   6   8      407.61      395.17     26.94 o 
  -4   6   8        0.09       -6.41      6.41 o 
  -3   6   8     4963.08     5120.79     78.28 o 
  -2   6   8        0.84        2.41      3.51 o 
  -1   6   8       33.29       29.63      5.44 o 
   0   6   8     1800.91     1870.88     40.36 o 
   1   6   8     1034.20     1050.57     25.63 o 
   2   6   8     1032.26     1013.87     25.74 o 
   3   6   8       29.70       37.39      7.74 o 
   4   6   8      151.98      154.75     15.43 o 
   5   6   8      146.30      128.24     29.04 o 
   6   6   8        0.16        6.72     12.14 o 
   7   6   8        1.09        7.78     16.89 o 
   8   6   8        6.24      -24.63     27.13 o 
  -8   7   8        1.55       12.77     68.66 o 
  -7   7   8      116.61      120.49     23.89 o 
  -6   7   8       20.17       12.94      8.82 o 
  -5   7   8      192.14      200.49     19.62 o 
  -4   7   8      244.59      239.63     31.22 o 
  -3   7   8      784.66      877.12     35.23 o 
  -2   7   8     5116.65     4899.98     66.76 o 
  -1   7   8     1204.74     1371.17     32.60 o 
   0   7   8      972.31      968.71     33.90 o 
   1   7   8     1049.97     1116.46     33.40 o 
   2   7   8     1561.90     1655.85     35.48 o 
   3   7   8       27.40       21.81      5.91 o 
   4   7   8       23.45       18.34      5.28 o 
   5   7   8       11.14       17.86     10.34 o 
   6   7   8        8.63       18.22     15.56 o 
   7   7   8        0.05      -22.21     22.21 o 
  -7   8   8       11.86        2.33     10.78 o 
  -6   8   8        0.19      -12.93     15.25 o 
  -5   8   8       77.31       77.95     16.77 o 
  -4   8   8       68.89      131.38     14.89 o 
  -3   8   8        8.44        2.65      6.61 o 
  -2   8   8       76.32       78.40      9.33 o 
  -1   8   8       35.95       17.22      5.70 o 
   0   8   8       13.42       23.60      6.89 o 
   1   8   8      106.01      116.18     11.41 o 
   2   8   8      857.95      953.82     32.59 o 
   3   8   8       22.21        9.35      8.34 o 
   4   8   8       96.78       98.95     10.85 o 
   5   8   8      307.45      287.64     43.53 o 
   6   8   8      100.79      100.63     24.03 o 
   7   8   8       27.15       46.27     29.85 o 
  -7   9   8        0.30       13.06     15.49 o 
  -6   9   8       16.64       -3.41     14.36 o 
  -5   9   8        0.72       -1.35      5.33 o 
  -4   9   8       48.34       46.83     14.70 o 
  -3   9   8        2.08        2.59      6.09 o 
  -2   9   8        2.68        9.78      6.30 o 
  -1   9   8       89.67       92.31     10.80 o 
   0   9   8        1.73        2.39      4.85 o 
   1   9   8       17.30       18.80      5.91 o 
   2   9   8       65.31       63.09      9.75 o 
   3   9   8       14.36        3.52     16.84 o 
   4   9   8      649.52      687.86     27.62 o 
   5   9   8      351.66      351.96     32.33 o 
   6   9   8       12.37        8.92     23.51 o 
   7   9   8       15.47       -7.76     33.40 o 
  -7  10   8       36.37       33.53     52.63 o 
  -6  10   8        0.36       20.46     20.24 o 
  -5  10   8       17.17        3.31     11.67 o 
  -4  10   8       67.84       70.24     10.96 o 
  -3  10   8     1616.80     1575.58     89.58 o 
  -2  10   8      319.42      332.08     24.72 o 
  -1  10   8       25.92       30.40      6.91 o 
   0  10   8        3.49        2.41      6.20 o 
   1  10   8      136.66      106.94     13.17 o 
   2  10   8       15.77       17.08      6.33 o 
   3  10   8      344.50      345.22     29.49 o 
   4  10   8      426.74      476.45     40.80 o 
   5  10   8      264.65      255.43     41.53 o 
   6  10   8       51.18       67.72     26.80 o 
   7  10   8      209.16      228.59     74.57 o 
  -7  11   8       14.13      -21.62     41.26 o 
  -6  11   8       51.66       55.03     22.39 o 
  -5  11   8       43.64       33.84     11.12 o 
  -4  11   8        7.95      -15.22     15.22 o 
  -3  11   8     1099.09     1139.11     89.63 o 
  -2  11   8     4238.83     4357.01     88.80 o 
  -1  11   8        0.04       -3.95      5.68 o 
   0  11   8      991.26     1072.13     42.17 o 
   1  11   8        9.45        1.52      6.96 o 
   2  11   8       77.37       79.89     10.31 o 
   3  11   8      206.25      210.69     29.40 o 
   4  11   8      235.68      270.06     32.62 o 
   5  11   8        0.65       10.24      9.59 o 
   6  11   8        2.11       -0.46     16.46 o 
  -6  12   8        0.00      -21.89     21.89 o 
  -5  12   8      670.64      775.24     56.34 o 
  -4  12   8       19.23       20.30     23.93 o 
  -3  12   8      644.17      672.31     67.83 o 
  -2  12   8        1.09        1.96      5.73 o 
  -1  12   8      530.71      583.00     31.91 o 
   0  12   8      343.29      366.60     25.63 o 
   1  12   8      818.87      827.84     40.36 o 
   2  12   8       73.73       60.13      8.14 o 
   3  12   8       99.54       84.29     19.71 o 
   4  12   8       69.88      107.88     27.16 o 
   5  12   8       40.74       26.74     22.50 o 
   6  12   8       14.62        7.40     16.51 o 
  -6  13   8      130.18      139.28     42.99 o 
  -5  13   8        1.64      -15.77     15.77 o 
  -4  13   8        9.44      -17.22     17.22 o 
  -3  13   8       16.98       13.19     16.58 o 
  -2  13   8        0.72        2.69     30.09 o 
  -1  13   8        3.29       14.29      8.12 o 
   0  13   8      190.85      191.93     19.38 o 
   1  13   8        4.55        7.76      7.95 o 
   2  13   8      109.31       66.79     29.45 o 
   3  13   8       29.03       -4.74     13.99 o 
   4  13   8      225.87      278.32     35.76 o 
   5  13   8      393.19      495.00     72.01 o 
   6  13   8       50.56       62.81     29.71 o 
  -5  14   8        0.08      -28.45     30.65 o 
  -4  14   8        7.53      -20.61     21.52 o 
  -3  14   8       17.90       -3.67     19.02 o 
  -2  14   8      238.41      274.95     60.44 o 
  -1  14   8       32.57        8.81     14.50 o 
   0  14   8       53.88       63.25     14.73 o 
   1  14   8        6.43        6.99      6.60 o 
   2  14   8       16.04       17.94     21.43 o 
   3  14   8       59.68       48.05     37.90 o 
   4  14   8       22.77       38.50     16.61 o 
   5  14   8       47.22       70.10     30.82 o 
  -5  15   8        0.01      -17.33     30.98 o 
  -4  15   8        0.25      -15.26     18.36 o 
  -3  15   8       16.82       -4.29     17.60 o 
  -2  15   8        0.04      -14.40     23.25 o 
  -1  15   8       13.03        8.30     10.98 o 
   0  15   8      284.26      305.01     30.79 o 
   1  15   8       19.02        4.46     35.97 o 
   2  15   8       24.96      -21.88     21.88 o 
   3  15   8       56.89        2.16     23.82 o 
   4  15   8        4.98      -15.36     15.36 o 
   5  15   8        6.19       14.77     21.24 o 
  -4  16   8       50.40        9.88     23.05 o 
  -3  16   8       43.41      -13.05     29.48 o 
  -2  16   8        1.23        4.73     10.69 o 
  -1  16   8       20.85        5.98     10.37 o 
   0  16   8      492.65      546.11     68.32 o 
   1  16   8       13.59       40.55     19.52 o 
   2  16   8        1.93      -24.26     24.26 o 
   3  16   8       11.23       16.42     20.48 o 
   4  16   8       25.14       28.82     22.82 o 
  -3  17   8        4.76      -12.78     12.78 o 
  -2  17   8        5.85        1.40     10.35 o 
  -1  17   8      193.33      162.08     40.30 o 
   0  17   8      169.88      163.98     69.78 o 
   1  17   8        0.19      -17.23     19.28 o 
   2  17   8        0.70        0.45     55.77 o 
   3  17   8       86.66      103.99     32.45 o 
  -2  18   8      292.51      285.99     54.34 o 
  -1  18   8      247.58      356.76     59.57 o 
   0  18   8        3.88      -25.18     25.18 o 
   1  18   8       24.33      -16.55     20.15 o 
   2  18   8       19.60        1.06     26.67 o 
  -7   0   9      210.19      183.59     49.35 o 
  -5   0   9       27.83       21.71     14.87 o 
  -3   0   9      174.71      184.03     16.37 o 
  -1   0   9      307.59      272.30     30.03 o 
   1   0   9       89.65       79.61     12.08 o 
   3   0   9        1.72        5.94      6.58 o 
   5   0   9      373.27      381.37     31.21 o 
   7   0   9       50.47       98.46     48.64 o 
  -8   1   9       41.03       45.12     18.61 o 
  -7   1   9      127.61      111.42     22.57 o 
  -6   1   9        8.71        7.13      5.48 o 
  -5   1   9        7.97       -2.07      6.15 o 
  -4   1   9       63.95       96.00     10.52 o 
  -3   1   9     1368.55     1418.55     31.52 o 
  -2   1   9      613.52      619.32     17.46 o 
  -1   1   9      273.51      246.78     12.87 o 
   0   1   9     1049.05     1013.13     21.28 o 
   1   1   9      255.78      224.98     11.04 o 
   2   1   9      566.77      601.17     21.86 o 
   3   1   9      853.31      918.71     32.15 o 
   4   1   9        3.94        3.96      6.26 o 
   5   1   9       63.44       73.27     14.25 o 
   6   1   9      141.48      148.17     28.18 o 
   7   1   9      173.08      207.83     43.09 o 
   8   1   9      159.47      262.42    144.09 o 
  -8   2   9      134.26      171.50     28.47 o 
  -7   2   9       28.70       21.75     18.43 o 
  -6   2   9        1.53        5.41      5.06 o 
  -5   2   9      619.46      569.83     31.67 o 
  -4   2   9      360.56      362.00     17.93 o 
  -3   2   9      257.72      312.63     15.40 o 
  -2   2   9      378.43      375.74     13.16 o 
  -1   2   9    10326.60    10109.24    104.57 o 
   0   2   9     1578.70     1506.18     27.84 o 
   1   2   9       62.26       37.69      5.62 o 
   2   2   9     1616.45     1686.15     35.84 o 
   3   2   9      909.24      974.89     33.00 o 
   4   2   9      192.48      195.84     19.93 o 
   5   2   9       18.45       18.53      7.13 o 
   6   2   9        0.17      -10.03     10.60 o 
   7   2   9       49.63       18.70     23.73 o 
   8   2   9       26.77        4.52     55.50 o 
  -8   3   9       19.79       14.73     13.72 o 
  -7   3   9      531.41      507.75     43.07 o 
  -6   3   9       25.75       21.35      6.16 o 
  -5   3   9       21.68       26.02      9.43 o 
  -4   3   9        0.36       -0.01      4.46 o 
  -3   3   9      528.63      719.99     25.68 o 
  -2   3   9       86.63       70.35      6.30 o 
  -1   3   9     1891.69     2076.96     32.04 o 
   0   3   9      677.14      628.86     17.73 o 
   1   3   9      796.66      867.54     22.28 o 
   2   3   9       81.91       67.03      8.98 o 
   3   3   9      222.23      202.72     15.40 o 
   4   3   9      147.32      146.89     21.93 o 
   5   3   9       85.64       84.00     14.18 o 
   6   3   9       29.26       27.94     12.16 o 
   7   3   9        0.96       13.20     19.60 o 
   8   3   9        0.00      -14.80     23.26 o 
  -8   4   9        0.35        3.78     10.66 o 
  -7   4   9       32.13       -7.70      9.94 o 
  -6   4   9       42.06       26.98      8.33 o 
  -5   4   9       71.30       46.76      8.54 o 
  -4   4   9        1.27        1.30      5.44 o 
  -3   4   9      689.10      715.85     26.48 o 
  -2   4   9      989.25     1014.11     24.06 o 
  -1   4   9       31.20       32.55      4.90 o 
   0   4   9     2906.39     3045.75     40.68 o 
   1   4   9        0.14       -1.30      2.67 o 
   2   4   9     4757.46     5073.91     61.79 o 
   3   4   9       10.02        7.10      5.35 o 
   4   4   9      155.98      170.49     19.66 o 
   5   4   9        5.26        4.41      6.34 o 
   6   4   9       81.33      113.79     21.94 o 
   7   4   9       48.14       61.36     28.88 o 
   8   4   9       65.42      101.01     36.88 o 
  -8   5   9        7.92        1.18     30.41 o 
  -7   5   9       13.13        2.75      9.80 o 
  -6   5   9        1.62        1.73      6.52 o 
  -5   5   9       22.24       21.63      6.93 o 
  -4   5   9      125.57      138.33     15.12 o 
  -3   5   9        4.18        0.35      4.74 o 
  -2   5   9      316.53      322.28     15.76 o 
  -1   5   9      272.75      261.83     13.14 o 
   0   5   9       89.07       94.55      7.95 o 
   1   5   9       12.07        8.76      3.33 o 
   2   5   9      844.71      865.70     25.93 o 
   3   5   9      298.30      293.84     25.62 o 
   4   5   9      898.88      852.81     39.51 o 
   5   5   9      906.37      965.87     39.18 o 
   6   5   9       16.66       -5.41     11.28 o 
   7   5   9       68.25       78.68     34.61 o 
   8   5   9      176.00      168.37     74.00 o 
  -8   6   9       24.26       27.20     50.97 o 
  -7   6   9        0.19       -1.48      8.63 o 
  -6   6   9        1.24        0.24      5.77 o 
  -5   6   9        0.03        3.25      8.79 o 
  -4   6   9        1.49        4.58      6.73 o 
  -3   6   9      208.53      336.08     23.99 o 
  -2   6   9      697.41      673.23     25.01 o 
  -1   6   9       82.38       98.87      9.03 o 
   0   6   9      319.79      378.44     18.94 o 
   1   6   9       66.64       66.08      7.10 o 
   2   6   9       21.77       22.45      4.60 o 
   3   6   9      417.84      406.74     22.66 o 
   4   6   9      280.61      250.60     19.87 o 
   5   6   9       23.49       10.25      6.41 o 
   6   6   9      181.04      151.60     25.97 o 
   7   6   9       78.59       99.23     45.87 o 
  -8   7   9      138.44      191.63     42.28 o 
  -7   7   9       21.03       43.39     16.67 o 
  -6   7   9       71.27       47.78     13.16 o 
  -5   7   9        3.87        8.70      6.76 o 
  -4   7   9        5.07        2.96      7.00 o 
  -3   7   9      267.35      310.37     21.80 o 
  -2   7   9     1187.45     1067.78     32.53 o 
  -1   7   9      525.84      578.17     21.81 o 
   0   7   9        5.81        5.18      4.51 o 
   1   7   9      431.80      446.57     21.81 o 
   2   7   9      339.54      373.06     17.82 o 
   3   7   9      450.41      477.39     24.80 o 
   4   7   9     1130.47     1163.95     36.88 o 
   5   7   9      149.64      125.35     14.15 o 
   6   7   9        0.35      -10.42     11.60 o 
   7   7   9       13.32      -30.35     45.81 o 
  -7   8   9       13.43        9.48     14.25 o 
  -6   8   9      520.74      530.40     36.93 o 
  -5   8   9       82.67      107.89     14.06 o 
  -4   8   9      269.06      232.35     19.88 o 
  -3   8   9     1627.82     1562.31     53.71 o 
  -2   8   9     1857.00     1906.21     47.58 o 
  -1   8   9      910.60      951.48     29.16 o 
   0   8   9      851.20      818.61     33.45 o 
   1   8   9      433.68      449.83     22.77 o 
   2   8   9     1397.36     1575.39     41.89 o 
   3   8   9      545.76      562.09     27.78 o 
   4   8   9     1261.62     1359.08     44.33 o 
   5   8   9      355.73      362.77     49.12 o 
   6   8   9        2.45        1.49     15.25 o 
   7   8   9       66.67       82.53     37.52 o 
  -7   9   9        2.31       11.44     15.37 o 
  -6   9   9       40.43       -0.28     29.27 o 
  -5   9   9       73.74       50.54     11.75 o 
  -4   9   9      304.52      344.31     23.37 o 
  -3   9   9     2482.05     2517.69     69.70 o 
  -2   9   9     1064.63     1127.24     37.62 o 
  -1   9   9      681.88      733.86     29.71 o 
   0   9   9       13.79       26.00      7.90 o 
   1   9   9       19.55       22.98      6.51 o 
   2   9   9        1.03       -1.03      7.70 o 
   3   9   9        1.98       41.27      8.67 o 
   4   9   9      301.93      305.72     20.44 o 
   5   9   9      156.21      124.20     32.43 o 
   6   9   9        2.66       15.74     18.96 o 
   7   9   9       16.04       37.61     21.68 o 
  -7  10   9        1.26      -10.07     14.63 o 
  -6  10   9       72.21       55.15     28.46 o 
  -5  10   9      232.62      280.97     31.41 o 
  -4  10   9       63.31       62.60     10.79 o 
  -3  10   9     1861.87     1943.01     65.41 o 
  -2  10   9       33.86       30.93     10.76 o 
  -1  10   9        5.93        6.74      5.05 o 
   0  10   9       18.99       19.59      8.46 o 
   1  10   9      528.64      512.90     27.94 o 
   2  10   9        0.00       -4.19      8.67 o 
   3  10   9        1.42       -3.54     10.00 o 
   4  10   9      644.22      678.34     48.80 o 
   5  10   9      213.12      243.39     34.95 o 
   6  10   9       59.11       53.04     26.37 o 
   7  10   9      254.84      288.67     55.48 o 
  -7  11   9       49.06      106.35     40.19 o 
  -6  11   9        1.77        5.97     13.21 o 
  -5  11   9        2.20      -16.13     16.13 o 
  -4  11   9        7.21       11.40     13.54 o 
  -3  11   9        2.42        9.79     17.81 o 
  -2  11   9      879.89      918.23     43.37 o 
  -1  11   9       53.89       47.28     10.15 o 
   0  11   9       32.91       32.91      9.21 o 
   1  11   9      471.54      476.82     28.33 o 
   2  11   9       20.88       21.48      6.84 o 
   3  11   9      390.10      414.97     45.89 o 
   4  11   9        0.00       -6.83     13.06 o 
   5  11   9       51.51       91.54     30.66 o 
   6  11   9       62.18       72.91     33.26 o 
  -6  12   9       28.23       29.55     19.16 o 
  -5  12   9       57.17       30.22     17.67 o 
  -4  12   9       12.09        0.46     17.74 o 
  -3  12   9       50.51      104.29     29.23 o 
  -2  12   9       19.05       15.67      7.27 o 
  -1  12   9        6.66       -0.93      5.91 o 
   0  12   9      371.70      367.78     25.84 o 
   1  12   9       25.90       15.64     20.75 o 
   2  12   9        4.45        4.92      5.57 o 
   3  12   9      120.35      108.47     23.45 o 
   4  12   9        2.02      -14.38     14.38 o 
   5  12   9       13.59       -5.36     19.59 o 
   6  12   9       56.22       10.38     69.29 o 
  -6  13   9        0.07      -31.90     39.05 o 
  -5  13   9       51.85       41.72     15.58 o 
  -4  13   9        8.48      -24.22     31.33 o 
  -3  13   9      704.14      705.66     70.02 o 
  -2  13   9      120.53      121.59     22.21 o 
  -1  13   9       70.39       70.06     12.57 o 
   0  13   9      144.88      143.50     17.18 o 
   1  13   9       13.43        7.70      9.81 o 
   2  13   9       84.44       68.51     22.07 o 
   3  13   9       98.60       83.96     21.65 o 
   4  13   9      181.72      156.66     27.15 o 
   5  13   9        2.29        3.72     21.87 o 
  -5  14   9        0.56      -34.39     34.39 o 
  -4  14   9      138.87       53.37     36.07 o 
  -3  14   9      581.74      542.03     63.63 o 
  -2  14   9      184.54      192.15     28.59 o 
  -1  14   9       63.81       48.91     13.61 o 
   0  14   9      226.85      239.55     39.67 o 
   1  14   9        1.74        5.85      7.20 o 
   2  14   9      159.91      164.34     36.98 o 
   3  14   9       10.15      -11.43     15.44 o 
   4  14   9       98.75      129.06     27.08 o 
   5  14   9       13.87       -7.64     16.51 o 
  -5  15   9        2.07       -7.20     25.18 o 
  -4  15   9      329.69      383.03     55.57 o 
  -3  15   9      396.41      431.67     94.35 o 
  -2  15   9      305.42      334.18     37.11 o 
  -1  15   9      616.80      581.70     46.11 o 
   0  15   9      172.23      160.88     22.41 o 
   1  15   9       42.28       35.46     49.10 o 
   2  15   9       40.10       68.40     23.90 o 
   3  15   9        1.37       -4.65     15.18 o 
   4  15   9        8.17       -9.84     15.69 o 
  -4  16   9       16.47       11.43     61.90 o 
  -3  16   9       31.32       10.22     13.58 o 
  -2  16   9      120.92       93.58     21.97 o 
  -1  16   9      182.00      224.68     29.33 o 
   0  16   9       33.42       26.07     21.72 o 
   1  16   9        7.14      -10.35     35.18 o 
   2  16   9       18.40      -23.45     23.45 o 
   3  16   9       36.35       59.23     25.71 o 
   4  16   9       29.26      -14.40     30.82 o 
  -3  17   9        3.17      -18.24     18.24 o 
  -2  17   9        0.28       15.87     12.01 o 
  -1  17   9       12.84      -39.94     39.94 o 
   0  17   9       31.72        2.20     40.25 o 
   1  17   9        0.44      -15.22     34.69 o 
   2  17   9        2.44       13.85     50.42 o 
   3  17   9        7.53       27.64     17.76 o 
  -2  18   9       11.04      -23.76     23.76 o 
  -1  18   9        0.24      -19.32     19.32 o 
   0  18   9        1.10      -25.75     25.75 o 
   1  18   9       17.82       -7.83     56.86 o 
  -8   0  10       55.19      110.41     28.23 o 
  -6   0  10      144.33      128.07     18.26 o 
  -4   0  10       75.51       61.75     12.47 o 
  -2   0  10      297.78      324.99     16.86 o 
   0   0  10    12567.18    12866.82    124.58 o 
   2   0  10        6.98       10.78      7.13 o 
   4   0  10      254.16      283.57     35.97 o 
   6   0  10       13.13       30.46     10.76 o 
   8   0  10        7.70        2.65     36.11 o 
  -8   1  10      109.99       97.86     22.25 o 
  -7   1  10       93.88      122.30     23.12 o 
  -6   1  10        1.31        5.14      5.99 o 
  -5   1  10        6.66       12.13      6.75 o 
  -4   1  10       14.17        2.46      4.88 o 
  -3   1  10      924.66     1007.70     26.73 o 
  -2   1  10      320.50      331.75     13.55 o 
  -1   1  10       44.93       45.46      6.10 o 
   0   1  10     2832.56     2910.53     37.46 o 
   1   1  10      200.23      182.26     10.36 o 
   2   1  10     2191.76     2316.77     40.96 o 
   3   1  10      166.87      191.30     21.42 o 
   4   1  10      127.73      135.99     15.99 o 
   5   1  10        6.69       10.01     11.07 o 
   6   1  10        2.10        5.32      4.13 o 
   7   1  10       19.47       37.45     30.23 o 
   8   1  10       80.55       80.58     33.74 o 
  -8   2  10       33.92       32.41     15.47 o 
  -7   2  10       17.72        9.05     10.46 o 
  -6   2  10       61.51       49.25      9.22 o 
  -5   2  10        0.01        3.90      7.06 o 
  -4   2  10       84.56       74.49      8.68 o 
  -3   2  10        6.65        2.89      4.30 o 
  -2   2  10      117.62      105.95      7.01 o 
  -1   2  10     3905.45     3851.95     44.27 o 
   0   2  10       32.98       32.13      5.16 o 
   1   2  10      727.64      673.00     21.47 o 
   2   2  10     3987.50     4014.70     57.09 o 
   3   2  10      377.25      345.58     20.32 o 
   4   2  10      250.31      273.44     29.86 o 
   5   2  10      116.29      111.44     18.22 o 
   6   2  10      373.49      323.07     31.56 o 
   7   2  10       15.24       40.49     24.77 o 
   8   2  10        3.37       20.12     35.39 o 
  -8   3  10       14.48       25.00     13.18 o 
  -7   3  10        2.36       -0.78      9.53 o 
  -6   3  10       44.60       40.65     11.51 o 
  -5   3  10        2.27       -9.38      9.38 o 
  -4   3  10        3.07       -1.18      6.31 o 
  -3   3  10       34.85       37.51      6.45 o 
  -2   3  10       73.60       63.17      6.10 o 
  -1   3  10      609.94      641.02     18.27 o 
   0   3  10     3791.81     3883.62     45.39 o 
   1   3  10       39.24       64.88      6.97 o 
   2   3  10      936.77     1070.43     32.13 o 
   3   3  10      965.60      994.72     34.44 o 
   4   3  10     2902.17     3050.78     80.08 o 
   5   3  10      828.14      751.85     30.75 o 
   6   3  10       66.53       50.99     14.79 o 
   7   3  10      153.09      192.27     45.71 o 
   8   3  10      256.62      303.60     78.84 o 
  -8   4  10        4.10       -2.93     18.67 o 
  -7   4  10       40.37       59.71     19.13 o 
  -6   4  10      254.99      252.21     21.25 o 
  -5   4  10      131.08      123.33     12.19 o 
  -4   4  10        2.38       -1.24      5.35 o 
  -3   4  10      108.40      111.56     11.03 o 
  -2   4  10      573.09      555.18     20.33 o 
  -1   4  10      213.04      202.99     11.35 o 
   0   4  10     1917.41     2062.96     34.77 o 
   1   4  10      553.20      544.54     17.76 o 
   2   4  10      548.55      602.66     22.24 o 
   3   4  10       33.10       25.31      7.66 o 
   4   4  10      834.60      914.15     45.90 o 
   5   4  10        0.72        3.26      9.95 o 
   6   4  10      270.10      303.59     35.04 o 
   7   4  10       21.90        9.98     20.47 o 
   8   4  10       46.54      142.66     42.91 o 
  -8   5  10       53.76       47.53     22.74 o 
  -7   5  10       77.74       58.08     15.72 o 
  -6   5  10      115.66       88.96     14.87 o 
  -5   5  10        0.40        7.35      5.72 o 
  -4   5  10     1218.94     1341.35     46.03 o 
  -3   5  10     1315.74     1280.07     37.11 o 
  -2   5  10     4233.44     4456.42     59.15 o 
  -1   5  10      229.65      227.59     12.74 o 
   0   5  10       26.40       29.65      5.21 o 
   1   5  10       94.18      113.06      8.91 o 
   2   5  10        8.12        3.71      4.58 o 
   3   5  10       14.72       22.89      6.39 o 
   4   5  10       42.59       16.34     19.61 o 
   5   5  10        7.59       11.57      7.62 o 
   6   5  10       55.56       55.97     18.47 o 
   7   5  10        1.38       10.66     18.56 o 
   8   5  10       16.02       76.79     31.87 o 
  -8   6  10       23.05      -20.10     22.98 o 
  -7   6  10       11.83       29.92     10.83 o 
  -6   6  10       32.13       26.69     10.82 o 
  -5   6  10      794.43      819.19     43.93 o 
  -4   6  10        8.13        3.11      6.92 o 
  -3   6  10      212.71      214.57     16.04 o 
  -2   6  10       59.02       77.13      8.55 o 
  -1   6  10      561.00      552.39     20.80 o 
   0   6  10      804.25      809.04     28.51 o 
   1   6  10      299.50      373.81     17.60 o 
   2   6  10       10.38        8.39      4.27 o 
   3   6  10      114.97      123.78     13.46 o 
   4   6  10      101.91       92.86     13.47 o 
   5   6  10        3.80        8.44      8.38 o 
   6   6  10       45.75       33.89     47.25 o 
   7   6  10       27.66       17.77     55.78 o 
  -8   7  10        1.90      -37.79     40.76 o 
  -7   7  10       52.12       57.73     16.80 o 
  -6   7  10       54.19       57.92     10.96 o 
  -5   7  10        1.26       -7.99      7.99 o 
  -4   7  10      265.34      274.86     35.91 o 
  -3   7  10      210.00      220.76     20.74 o 
  -2   7  10      173.73      179.35     12.82 o 
  -1   7  10       66.35       76.35      8.43 o 
   0   7  10     2234.51     2453.71     51.32 o 
   1   7  10      237.92      211.13     13.77 o 
   2   7  10      199.53      195.14     13.45 o 
   3   7  10       75.33       33.25     17.95 o 
   4   7  10       23.65       23.42      7.52 o 
   5   7  10       40.82        4.01      5.72 o 
   6   7  10      104.44      137.97     28.05 o 
   7   7  10       65.28       60.44     33.24 o 
  -7   8  10       18.38       22.33     13.73 o 
  -6   8  10       37.57       58.50     14.25 o 
  -5   8  10        7.11       17.50      7.53 o 
  -4   8  10       81.49       92.41     12.83 o 
  -3   8  10      465.05      478.28     31.30 o 
  -2   8  10       14.78       15.68      5.75 o 
  -1   8  10        0.07       -5.66      5.66 o 
   0   8  10      999.58     1134.95     37.08 o 
   1   8  10      105.35      106.14     12.17 o 
   2   8  10      156.82      175.90     14.77 o 
   3   8  10      119.88      130.36     14.44 o 
   4   8  10      110.27      112.08     14.09 o 
   5   8  10        3.66       -7.62     37.16 o 
   6   8  10        0.06       62.78     23.88 o 
   7   8  10      321.02      397.20     63.26 o 
  -7   9  10        7.44        7.34     28.74 o 
  -6   9  10       46.03       55.19     20.81 o 
  -5   9  10        3.27       -0.35      6.11 o 
  -4   9  10       32.84       29.06     11.77 o 
  -3   9  10      273.07      268.76     25.18 o 
  -2   9  10      232.38      266.65     17.68 o 
  -1   9  10      142.65      144.08     13.67 o 
   0   9  10      210.98      245.32     19.65 o 
   1   9  10       60.28       54.88      9.62 o 
   2   9  10      701.44      667.77     33.26 o 
   3   9  10       51.18       43.53      8.08 o 
   4   9  10      676.93      658.64     31.11 o 
   5   9  10       72.57      111.66     31.03 o 
   6   9  10      118.40      162.98     36.84 o 
   7   9  10        8.26      -28.38     28.38 o 
  -7  10  10       51.54       39.02     20.59 o 
  -6  10  10       22.60       40.07     19.09 o 
  -5  10  10      111.33       65.58     21.12 o 
  -4  10  10      378.25      381.08     32.48 o 
  -3  10  10      507.74      489.19     37.87 o 
  -2  10  10      445.97      463.40     27.20 o 
  -1  10  10       89.20      104.24     13.29 o 
   0  10  10       21.78       48.74     11.26 o 
   1  10  10        1.22        3.69      5.93 o 
   2  10  10      167.28      159.57     16.85 o 
   3  10  10      183.68      181.35     22.28 o 
   4  10  10     1031.95     1087.04     52.58 o 
   5  10  10      279.42      306.04     40.14 o 
   6  10  10       52.95       65.01     26.27 o 
  -6  11  10       34.38       47.90     21.22 o 
  -5  11  10      146.93      189.61     29.17 o 
  -4  11  10       95.67      119.02     15.65 o 
  -3  11  10       27.99       29.39     17.67 o 
  -2  11  10      162.07      161.10     17.06 o 
  -1  11  10      509.15      524.82     30.77 o 
   0  11  10      232.06      245.70     21.49 o 
   1  11  10        0.03        9.52      7.85 o 
   2  11  10       44.15       50.83     11.64 o 
   3  11  10      287.48      278.41     34.29 o 
   4  11  10      623.03      574.98     47.83 o 
   5  11  10      103.37      145.29     35.60 o 
   6  11  10        0.02        8.40     30.60 o 
  -6  12  10       48.80       13.64     25.55 o 
  -5  12  10       86.26       86.13     42.42 o 
  -4  12  10      119.32      138.28     31.07 o 
  -3  12  10      310.00      417.85     74.74 o 
  -2  12  10      631.44      730.44     35.98 o 
  -1  12  10      500.38      588.04     33.31 o 
   0  12  10       83.03       81.05     13.68 o 
   1  12  10      351.38      385.03     29.80 o 
   2  12  10       76.93       71.76     11.58 o 
   3  12  10      731.79      736.76     56.01 o 
   4  12  10        5.48        9.25     11.87 o 
   5  12  10       24.27       51.31     28.93 o 
   6  12  10       18.92       30.52     19.04 o 
  -6  13  10       66.64       57.79     34.50 o 
  -5  13  10       24.58        0.37     15.60 o 
  -4  13  10      488.17      480.55     58.60 o 
  -3  13  10     2092.00     2222.06    123.68 o 
  -2  13  10      176.26      172.62     26.20 o 
  -1  13  10       19.80       19.18      8.00 o 
   0  13  10       78.48       77.68     13.13 o 
   1  13  10       24.63       19.50      8.71 o 
   2  13  10        9.79       15.71     17.65 o 
   3  13  10      187.98      203.98     31.52 o 
   4  13  10      172.26      154.70     27.27 o 
   5  13  10       87.96       67.58     28.72 o 
  -5  14  10        0.00      -23.86     27.41 o 
  -4  14  10        5.28      -31.66     34.76 o 
  -3  14  10       70.53       41.93     21.68 o 
  -2  14  10       89.19       65.55     26.62 o 
  -1  14  10       57.08       49.01     16.50 o 
   0  14  10        5.13       -3.44      8.04 o 
   1  14  10       65.88       68.32     13.55 o 
   2  14  10       56.65       63.76     24.11 o 
   3  14  10       22.18        2.09     13.64 o 
   4  14  10      325.79      329.86     46.70 o 
   5  14  10      956.05     1062.68    100.13 o 
  -5  15  10        4.29       29.87     31.58 o 
  -4  15  10       43.32       43.09     23.12 o 
  -3  15  10        8.33       -4.11     11.57 o 
  -2  15  10        1.36      -15.59     15.59 o 
  -1  15  10       81.36       78.94     18.19 o 
   0  15  10        6.47        3.38     10.12 o 
   1  15  10       14.01       12.32     46.53 o 
   2  15  10       46.60       35.98     19.19 o 
   3  15  10      236.05      301.63     51.23 o 
   4  15  10      227.78      247.87     38.22 o 
  -4  16  10        0.87      -19.67     24.99 o 
  -3  16  10        2.80        9.70     13.98 o 
  -2  16  10       22.81       22.11     13.32 o 
  -1  16  10        0.02       -6.23      7.53 o 
   0  16  10       23.77       18.51     31.18 o 
   1  16  10       63.33       65.26     27.41 o 
   2  16  10       16.57       -3.53     30.79 o 
   3  16  10        1.40      -22.01     22.01 o 
   4  16  10       12.34       56.70     41.05 o 
  -3  17  10       36.70       14.89     29.71 o 
  -2  17  10       54.34       48.72     16.38 o 
  -1  17  10       84.92       54.45     40.07 o 
   0  17  10       18.24       30.09     21.18 o 
   1  17  10        4.97      -16.75     16.75 o 
   2  17  10       39.96       28.29     44.21 o 
   3  17  10        1.70      -19.96     43.09 o 
  -1  18  10       62.61       62.13     26.57 o 
   0  18  10        0.60      -16.63     19.03 o 
   1  18  10       38.25        5.36     33.90 o 
  -7   0  11        9.22        6.96     13.51 o 
  -5   0  11        0.65       -1.29     13.63 o 
  -3   0  11       35.05       33.24      7.87 o 
  -1   0  11      412.08      384.41     39.48 o 
   1   0  11      267.84      244.09     23.05 o 
   3   0  11      753.82      787.71     77.57 o 
   5   0  11      896.53      986.64     55.60 o 
   7   0  11       85.44       68.89     42.65 o 
  -8   1  11       48.90       41.07     14.34 o 
  -7   1  11       41.45       25.22     12.45 o 
  -6   1  11      137.90      126.60     13.09 o 
  -5   1  11      292.48      312.82     22.98 o 
  -4   1  11       17.81       15.32      5.12 o 
  -3   1  11       35.27       41.47      6.30 o 
  -2   1  11       58.87       52.68      7.97 o 
  -1   1  11      101.94       79.98      8.07 o 
   0   1  11      989.46      994.68     22.99 o 
   1   1  11      148.93      176.31     10.55 o 
   2   1  11     2802.26     3043.22     48.19 o 
   3   1  11       99.61      108.37     14.24 o 
   4   1  11       16.84       11.42      7.25 o 
   5   1  11      388.38      366.71     29.66 o 
   6   1  11      428.56      454.80     25.38 o 
   7   1  11       51.93       41.00     25.09 o 
   8   1  11      261.20      338.45     61.22 o 
  -8   2  11       23.20        7.56      9.98 o 
  -7   2  11      358.97      413.47     39.44 o 
  -6   2  11      209.63      208.23     17.77 o 
  -5   2  11      266.74      319.96     23.06 o 
  -4   2  11      231.51      233.68     14.23 o 
  -3   2  11      248.55      221.73     13.73 o 
  -2   2  11      232.53      209.00      9.45 o 
  -1   2  11       88.15       97.59      8.81 o 
   0   2  11       69.81       75.05      7.59 o 
   1   2  11      752.98      880.89     23.30 o 
   2   2  11     1611.08     1606.62     35.09 o 
   3   2  11        0.21       -0.13      4.65 o 
   4   2  11      630.05      667.26     39.10 o 
   5   2  11      115.20       91.36     15.97 o 
   6   2  11      466.12      458.87     39.61 o 
   7   2  11        3.99        3.35     48.70 o 
   8   2  11       37.26       75.43     49.46 o 
  -8   3  11       39.90       39.34     23.33 o 
  -7   3  11       52.93       42.93     15.39 o 
  -6   3  11      333.71      290.52     32.00 o 
  -5   3  11      331.30      303.41     22.31 o 
  -4   3  11      748.95      836.50     26.45 o 
  -3   3  11      358.53      306.10     15.64 o 
  -2   3  11        1.29       -1.54      3.48 o 
  -1   3  11      237.48      209.66     10.80 o 
   0   3  11        0.55        0.50      3.61 o 
   1   3  11     2120.02     2162.63     37.98 o 
   2   3  11      789.84      821.80     29.13 o 
   3   3  11       46.76       33.98     10.96 o 
   4   3  11       24.51       33.19     12.46 o 
   5   3  11       22.82       39.80     11.29 o 
   6   3  11       57.27       39.59     13.18 o 
   7   3  11        0.62       -6.50     22.96 o 
   8   3  11        3.58       21.69     38.59 o 
  -8   4  11       55.50       56.81     17.93 o 
  -7   4  11       26.17       26.53     11.48 o 
  -6   4  11      835.85      844.56     42.96 o 
  -5   4  11       62.79       73.83     10.72 o 
  -4   4  11      143.86      147.65     13.82 o 
  -3   4  11       50.60       52.15      7.16 o 
  -2   4  11     1339.83     1433.91     32.98 o 
  -1   4  11      163.44      155.37     11.48 o 
   0   4  11     5517.62     6048.14     63.10 o 
   1   4  11      301.92      272.86     13.21 o 
   2   4  11       56.23       72.13      8.67 o 
   3   4  11      280.69      280.74     20.97 o 
   4   4  11      129.64      105.93     17.36 o 
   5   4  11       67.61       65.18     10.93 o 
   6   4  11        3.84        5.97     13.45 o 
   7   4  11       19.49       71.10     44.36 o 
   8   4  11       10.87       19.14     23.37 o 
  -8   5  11       59.45       80.56     28.66 o 
  -7   5  11        0.33        3.48      8.96 o 
  -6   5  11       31.31       44.86     11.86 o 
  -5   5  11       22.39       15.68     11.21 o 
  -4   5  11      415.89      400.98     25.77 o 
  -3   5  11      239.27      212.12     14.55 o 
  -2   5  11      798.11      827.11     26.26 o 
  -1   5  11        5.70        1.90      3.43 o 
   0   5  11     1017.52     1214.49     28.72 o 
   1   5  11       40.03       32.59      5.46 o 
   2   5  11        1.35       -1.73      3.79 o 
   3   5  11      465.11      403.37     27.88 o 
   4   5  11      347.28      330.61     47.23 o 
   5   5  11      106.43       63.05     15.96 o 
   6   5  11        0.01      -13.48     13.48 o 
   7   5  11      153.40      125.19     37.82 o 
  -8   6  11        5.48       -1.62     72.13 o 
  -7   6  11        3.57       24.45     10.32 o 
  -6   6  11        0.04        6.37      9.71 o 
  -5   6  11       12.14       10.69     10.38 o 
  -4   6  11       24.36       22.58     10.40 o 
  -3   6  11       52.70       39.70      7.26 o 
  -2   6  11        3.31        4.50      4.26 o 
  -1   6  11       23.51       21.95      5.12 o 
   0   6  11      162.13      139.66     12.41 o 
   1   6  11      327.01      307.53     16.60 o 
   2   6  11      535.41      482.68     21.42 o 
   3   6  11       83.65       75.84     11.56 o 
   4   6  11     2217.13     2455.44     96.34 o 
   5   6  11       33.45       47.61     11.44 o 
   6   6  11     1456.31     1547.25     83.25 o 
   7   6  11       61.15       44.41     23.05 o 
  -7   7  11        0.59       -0.24     11.46 o 
  -6   7  11        9.80       22.69      9.27 o 
  -5   7  11       33.68       31.30     10.65 o 
  -4   7  11      106.17       83.49     16.13 o 
  -3   7  11       60.89       56.61     10.47 o 
  -2   7  11       95.28       90.29      9.80 o 
  -1   7  11       51.02       40.07      8.04 o 
   0   7  11       81.69       80.35     10.20 o 
   1   7  11     1011.62     1097.78     31.80 o 
   2   7  11       85.75       59.13      8.60 o 
   3   7  11     1603.06     1686.67     56.64 o 
   4   7  11     1371.65     1301.44     55.55 o 
   5   7  11        0.50       -4.70     15.28 o 
   6   7  11      125.06       55.51     35.53 o 
   7   7  11      207.93      223.08     83.39 o 
  -7   8  11      130.91      132.66     25.15 o 
  -6   8  11      510.98      568.71     58.90 o 
  -5   8  11        0.84       10.39      7.05 o 
  -4   8  11      437.08      420.58     31.04 o 
  -3   8  11      308.01      322.98     22.40 o 
  -2   8  11        4.88       -0.54      5.10 o 
  -1   8  11       99.85      110.71     10.73 o 
   0   8  11     1298.07     1476.33     43.52 o 
   1   8  11     1048.37     1036.66     33.73 o 
   2   8  11       65.84       66.24      9.81 o 
   3   8  11       88.72       72.72     15.79 o 
   4   8  11       19.31       19.30      6.84 o 
   5   8  11       35.82       35.62     20.36 o 
   6   8  11        6.97      -15.60     15.60 o 
   7   8  11       18.73        6.97     25.49 o 
  -7   9  11       40.47       34.39     20.51 o 
  -6   9  11      262.98      215.23     36.32 o 
  -5   9  11       10.99       16.20      8.44 o 
  -4   9  11      151.44      152.16     18.80 o 
  -3   9  11     4829.67     4819.13     82.95 o 
  -2   9  11      498.50      564.43     24.42 o 
  -1   9  11       16.65       14.76      5.45 o 
   0   9  11       20.20        6.22      5.55 o 
   1   9  11      109.90      115.87     16.98 o 
   2   9  11      226.86      211.63     19.18 o 
   3   9  11       59.52       55.74      9.25 o 
   4   9  11        0.12       -2.37      6.34 o 
   5   9  11        2.69       -1.85     13.21 o 
   6   9  11       10.71       26.35     15.88 o 
   7   9  11        3.06       30.72     25.02 o 
  -7  10  11       18.58       63.52     22.70 o 
  -6  10  11        2.40       17.47     18.15 o 
  -5  10  11       42.92       28.86     12.41 o 
  -4  10  11      567.75      621.10     44.79 o 
  -3  10  11     1490.03     1535.82    106.91 o 
  -2  10  11      213.33      204.52     16.25 o 
  -1  10  11      156.39      152.25     16.35 o 
   0  10  11      310.72      308.72     25.54 o 
   1  10  11       23.91       30.06      9.74 o 
   2  10  11      287.87      292.91     22.90 o 
   3  10  11       83.26       90.94     21.06 o 
   4  10  11      195.80      227.91     29.97 o 
   5  10  11      106.20       88.38     43.19 o 
   6  10  11      215.03      230.10     86.91 o 
  -6  11  11       12.43      -17.65     17.65 o 
  -5  11  11       58.44       50.39     20.78 o 
  -4  11  11       14.94        6.73      7.56 o 
  -3  11  11       10.48        9.53     17.20 o 
  -2  11  11      211.60      218.70     22.31 o 
  -1  11  11      228.88      235.93     23.10 o 
   0  11  11      367.76      421.26     30.45 o 
   1  11  11      171.14      165.83     29.23 o 
   2  11  11        1.24       -5.36      7.17 o 
   3  11  11     2571.61     2640.01    102.02 o 
   4  11  11       54.28       18.17     12.18 o 
   5  11  11       22.81       26.91     19.72 o 
   6  11  11       13.02       40.93     26.00 o 
  -6  12  11        3.79      -19.97     19.97 o 
  -5  12  11        0.21        0.11     13.74 o 
  -4  12  11       84.33       88.07     38.04 o 
  -3  12  11      194.09      181.48     28.18 o 
  -2  12  11      118.07      127.06     20.91 o 
  -1  12  11        6.81        1.93      5.24 o 
   0  12  11       26.04       15.35      8.75 o 
   1  12  11      209.67      181.23     21.60 o 
   2  12  11       90.06       90.66     14.27 o 
   3  12  11      100.38      113.61     24.00 o 
   4  12  11      477.40      578.96     50.57 o 
   5  12  11      176.44      219.15     46.73 o 
   6  12  11      103.75      139.62     43.19 o 
  -6  13  11      113.61       57.68     36.15 o 
  -5  13  11        0.48      176.36    233.30 o 
  -4  13  11      244.02      267.85     44.60 o 
  -3  13  11      701.40      714.08     54.56 o 
  -2  13  11        8.56        2.65     10.91 o 
  -1  13  11      235.74      207.66     25.36 o 
   0  13  11        8.30       13.61      8.74 o 
   1  13  11      250.17      270.87     28.14 o 
   2  13  11       10.91        3.60     18.02 o 
   3  13  11       38.73       46.68     17.55 o 
   4  13  11       46.90       64.00     16.38 o 
   5  13  11        9.09        1.25     23.47 o 
  -5  14  11       29.81      -32.20     32.20 o 
  -4  14  11      135.51      113.94     31.74 o 
  -3  14  11      167.28      188.26     28.87 o 
  -2  14  11      261.78      290.18     34.52 o 
  -1  14  11       98.09       98.78     33.38 o 
   0  14  11      118.00      101.70     18.64 o 
   1  14  11        3.02       10.31      8.12 o 
   2  14  11       51.35       22.19     32.98 o 
   3  14  11       59.49       66.10     25.64 o 
   4  14  11        8.43        5.76     12.97 o 
   5  14  11       27.02      -18.80     20.41 o 
  -4  15  11        1.90      -20.37     20.37 o 
  -3  15  11      131.02      103.38     32.07 o 
  -2  15  11      397.49      434.42     44.72 o 
  -1  15  11      379.05      411.95     39.53 o 
   0  15  11       10.56        3.20      8.07 o 
   1  15  11        9.32      -10.74     16.10 o 
   2  15  11        1.03        4.50     16.07 o 
   3  15  11       92.21      117.71     34.12 o 
   4  15  11      159.13      127.62     26.43 o 
  -4  16  11       10.65       13.23     20.24 o 
  -3  16  11        2.08       -0.09     16.10 o 
  -2  16  11       69.93       19.44     19.84 o 
  -1  16  11       33.11       -1.81      9.62 o 
   0  16  11        1.05      -28.02     28.02 o 
   1  16  11      149.93      180.96     75.40 o 
   2  16  11       71.92      124.62     40.14 o 
   3  16  11       77.52       10.93     16.85 o 
  -3  17  11        0.11      -16.13     16.13 o 
  -2  17  11        0.03      -12.72     12.72 o 
  -1  17  11       11.47      -23.72     23.72 o 
   0  17  11       13.59      -12.63     21.99 o 
   1  17  11       93.12       95.16     43.02 o 
   2  17  11       97.33       64.81     29.44 o 
  -1  18  11      131.96       53.73     74.73 o 
   0  18  11        1.21      -25.08     25.08 o 
   1  18  11      161.70      144.87     40.16 o 
  -8   0  12      310.44      276.77     43.25 o 
  -6   0  12     1433.28     1256.19     57.28 o 
  -4   0  12      142.08      155.57     17.87 o 
  -2   0  12      753.45      870.39     47.43 o 
   0   0  12     8532.67     9377.41    116.14 o 
   2   0  12      156.48      224.56     27.20 o 
   4   0  12        5.62        9.35     12.23 o 
   6   0  12       66.28       60.85     16.47 o 
   8   0  12        8.20      -50.33     50.33 o 
  -8   1  12       42.93       20.70     12.03 o 
  -7   1  12      343.43      336.42     30.67 o 
  -6   1  12      526.63      523.38     26.35 o 
  -5   1  12     1538.31     1592.46     51.99 o 
  -4   1  12      238.32      224.83     14.99 o 
  -3   1  12      731.38      683.86     22.00 o 
  -2   1  12     1048.28     1137.94     34.13 o 
  -1   1  12       12.35       17.60      4.93 o 
   0   1  12      199.32      162.65     10.19 o 
   1   1  12      254.80      247.44     12.88 o 
   2   1  12       90.89      125.00     11.80 o 
   3   1  12       97.19      111.48     14.77 o 
   4   1  12        1.29        3.57      6.85 o 
   5   1  12       44.63       24.02     13.29 o 
   6   1  12       62.76       52.48     15.80 o 
   7   1  12       26.22       15.48     23.22 o 
   8   1  12       44.40       75.77     36.15 o 
  -8   2  12        8.38       29.41     12.56 o 
  -7   2  12       99.97       89.84     17.07 o 
  -6   2  12       23.29       14.58      7.67 o 
  -5   2  12       14.98       14.41      9.11 o 
  -4   2  12      293.32      281.16     16.70 o 
  -3   2  12      136.49      128.07     10.83 o 
  -2   2  12       86.82      114.84     11.48 o 
  -1   2  12     2220.26     2309.63     41.50 o 
   0   2  12      915.47      878.57     22.06 o 
   1   2  12       24.49       19.22      5.04 o 
   2   2  12       86.27      113.96     10.16 o 
   3   2  12       12.83        3.58      7.19 o 
   4   2  12      150.18      154.73     17.39 o 
   5   2  12      178.74      113.91     18.70 o 
   6   2  12     1628.60     1507.05     72.12 o 
   7   2  12        0.01      -10.19     43.73 o 
   8   2  12      251.42      315.09     60.60 o 
  -8   3  12        6.82       20.06     13.88 o 
  -7   3  12        0.01       -1.15      9.29 o 
  -6   3  12        1.41       13.51      8.77 o 
  -5   3  12        3.00       -3.95      6.69 o 
  -4   3  12       44.69       42.00      8.06 o 
  -3   3  12        2.05       16.06      4.83 o 
  -2   3  12      375.72      381.15     16.26 o 
  -1   3  12     1623.52     1707.05     30.91 o 
   0   3  12      916.07     1018.45     25.07 o 
   1   3  12       89.07      104.41      9.72 o 
   2   3  12       82.03       66.15      8.51 o 
   3   3  12      459.55      504.09     30.20 o 
   4   3  12      104.74       87.54     15.78 o 
   5   3  12        0.01       -9.14     12.66 o 
   6   3  12      562.25      488.91     43.52 o 
   7   3  12        5.86       20.70     24.10 o 
   8   3  12      142.07      196.67     48.90 o 
  -8   4  12        6.77       -0.56     10.83 o 
  -7   4  12      147.89      109.25     20.84 o 
  -6   4  12      326.13      306.85     30.00 o 
  -5   4  12       50.73       29.24      9.53 o 
  -4   4  12        0.06        7.94      6.00 o 
  -3   4  12       52.83       52.59      7.38 o 
  -2   4  12      364.14      413.85     18.25 o 
  -1   4  12        9.87        8.49      3.68 o 
   0   4  12     2975.07     3123.98     45.58 o 
   1   4  12      155.47      156.28     11.22 o 
   2   4  12      233.31      228.73     16.17 o 
   3   4  12      124.24      125.67     16.19 o 
   4   4  12      630.62      653.20     41.27 o 
   5   4  12        0.60       -8.82      8.82 o 
   6   4  12       15.89        4.23     11.75 o 
   7   4  12       22.79       53.91     25.94 o 
  -8   5  12      274.60      248.03     44.51 o 
  -7   5  12      171.95      157.21     24.78 o 
  -6   5  12      345.08      380.07     29.47 o 
  -5   5  12      888.47      969.21     41.76 o 
  -4   5  12      241.33      238.35     16.82 o 
  -3   5  12       51.65       53.73      8.36 o 
  -2   5  12       78.56       73.52      8.27 o 
  -1   5  12       17.87       17.68      4.68 o 
   0   5  12     2523.80     2605.80     43.24 o 
   1   5  12      620.11      610.68     21.97 o 
   2   5  12      454.78      435.09     20.81 o 
   3   5  12      249.80      219.85     26.60 o 
   4   5  12      499.27      446.10     35.56 o 
   5   5  12       13.86       13.60      7.59 o 
   6   5  12       44.20       56.85     17.14 o 
   7   5  12       79.00       81.56     31.52 o 
  -8   6  12       67.48       98.87     32.43 o 
  -7   6  12       39.74       31.36     11.01 o 
  -6   6  12      473.86      462.71     32.67 o 
  -5   6  12        3.34        0.41      7.58 o 
  -4   6  12     2149.75     2104.91     60.29 o 
  -3   6  12      116.30      103.76     11.77 o 
  -2   6  12        0.87        2.68      4.86 o 
  -1   6  12      753.01      883.76     27.54 o 
   0   6  12        7.12       16.19      5.23 o 
   1   6  12       62.07       65.38      8.59 o 
   2   6  12      182.94      178.92     13.84 o 
   3   6  12      296.31      294.82     21.44 o 
   4   6  12      145.50       79.45     37.84 o 
   5   6  12       80.11       52.81     18.56 o 
   6   6  12        8.86       30.97     15.98 o 
   7   6  12        1.12      -24.41     24.41 o 
  -7   7  12        0.00      -16.55     16.55 o 
  -6   7  12       79.87       69.94     15.45 o 
  -5   7  12      342.26      337.10     28.92 o 
  -4   7  12      126.11      148.13     19.03 o 
  -3   7  12      783.75      731.71     29.85 o 
  -2   7  12      927.01      932.68     29.71 o 
  -1   7  12     1515.73     1661.59     39.46 o 
   0   7  12      331.99      335.40     18.86 o 
   1   7  12        3.75        8.88      5.24 o 
   2   7  12      334.19      349.99     24.64 o 
   3   7  12      389.33      382.13     24.01 o 
   4   7  12       70.55        4.47      7.05 o 
   5   7  12        0.37       -2.72     13.73 o 
   6   7  12       72.24       71.68     23.17 o 
   7   7  12        6.61      -18.41     24.22 o 
  -7   8  12       11.23        7.40     11.79 o 
  -6   8  12       15.64       30.21     12.60 o 
  -5   8  12       67.01       71.67     14.27 o 
  -4   8  12        6.11       40.41     10.87 o 
  -3   8  12      317.74      297.72     22.32 o 
  -2   8  12      576.51      598.10     28.83 o 
  -1   8  12      447.02      452.87     21.71 o 
   0   8  12       13.94        3.67      5.54 o 
   1   8  12       48.76       46.92      8.31 o 
   2   8  12      564.46      563.15     25.94 o 
   3   8  12      744.79      791.59     33.81 o 
   4   8  12      135.91      142.71     16.77 o 
   5   8  12       31.61       28.19     19.08 o 
   6   8  12       26.21        8.48     15.23 o 
   7   8  12       72.21       -3.51     75.67 o 
  -7   9  12        1.39      -15.42     15.42 o 
  -6   9  12       13.30       33.26     22.69 o 
  -5   9  12       31.34       20.12      8.24 o 
  -4   9  12       13.34        8.54     19.84 o 
  -3   9  12       20.47       29.72      8.64 o 
  -2   9  12       40.47       34.81      7.37 o 
  -1   9  12       16.21       14.41      5.13 o 
   0   9  12       54.29       66.92     12.28 o 
   1   9  12      625.48      604.26     40.92 o 
   2   9  12        5.21        7.76      7.46 o 
   3   9  12      666.21      659.54     33.30 o 
   4   9  12     2608.63     2797.97     99.03 o 
   5   9  12      323.77      245.01     43.18 o 
   6   9  12       34.86       24.71     16.71 o 
   7   9  12       24.59       11.58     27.75 o 
  -7  10  12        0.27      -16.14     41.72 o 
  -6  10  12       14.52       10.91     18.65 o 
  -5  10  12        8.51      -10.07     10.97 o 
  -4  10  12      135.33      138.64     21.61 o 
  -3  10  12      650.79      566.06     32.11 o 
  -2  10  12      131.86      123.15     12.99 o 
  -1  10  12       55.18       57.44     11.07 o 
   0  10  12        2.84       10.62      8.22 o 
   1  10  12       32.31       46.37     13.08 o 
   2  10  12       27.08       19.35     14.89 o 
   3  10  12     1183.02     1416.58     73.23 o 
   4  10  12        8.87       20.06     13.84 o 
   5  10  12       29.60       15.64     18.51 o 
   6  10  12      238.31      166.38     39.99 o 
  -6  11  12       43.18       69.85     23.54 o 
  -5  11  12      256.98      233.47     39.03 o 
  -4  11  12      109.87      102.33     16.78 o 
  -3  11  12      174.97      137.19     15.36 o 
  -2  11  12     1245.27     1236.96     53.09 o 
  -1  11  12      265.20      332.01     27.86 o 
   0  11  12       40.11       29.34      9.36 o 
   1  11  12      107.78       98.37     17.50 o 
   2  11  12      130.71      126.13     24.12 o 
   3  11  12        7.93      -14.92     14.92 o 
   4  11  12        4.86       29.06     14.87 o 
   5  11  12        0.02       15.87     21.08 o 
   6  11  12        6.25      -19.86     20.54 o 
  -6  12  12       15.01      -40.47     40.47 o 
  -5  12  12       85.06       79.90     27.23 o 
  -4  12  12        2.54       41.26     17.37 o 
  -3  12  12      577.66      627.12     50.09 o 
  -2  12  12      319.97      293.50     24.37 o 
  -1  12  12       46.62       60.40     12.68 o 
   0  12  12      317.54      351.79     32.30 o 
   1  12  12      451.55      472.16     35.01 o 
   2  12  12       32.26       28.01     12.66 o 
   3  12  12        6.11       -6.70     13.69 o 
   4  12  12      148.08      182.76     29.92 o 
   5  12  12       16.13       27.14     49.34 o 
   6  12  12        4.19       17.27     33.98 o 
  -5  13  12       63.78       79.26     35.97 o 
  -4  13  12       91.62       78.98     20.67 o 
  -3  13  12        1.36      -11.92     11.92 o 
  -2  13  12       10.11        4.29      9.51 o 
  -1  13  12       12.27       -1.54      8.34 o 
   0  13  12        0.03      -14.78     14.78 o 
   1  13  12       94.37      101.00     17.37 o 
   2  13  12      244.04      208.46     39.89 o 
   3  13  12        0.09        7.01     12.48 o 
   4  13  12     1122.25     1283.99     77.83 o 
   5  13  12        0.22       38.50     24.72 o 
  -5  14  12        9.29       36.90     21.77 o 
  -4  14  12       30.46       34.55     17.87 o 
  -3  14  12        0.04       10.89     25.95 o 
  -2  14  12       98.83       99.55     24.44 o 
  -1  14  12       33.63       42.00     14.99 o 
   0  14  12        3.33       -3.34      9.83 o 
   1  14  12       47.13       46.76     12.84 o 
   2  14  12       41.46       19.03     15.89 o 
   3  14  12      171.40      218.34     41.58 o 
   4  14  12      419.86      408.03     46.61 o 
   5  14  12       43.71       39.36     26.17 o 
  -4  15  12        1.60       17.81     22.89 o 
  -3  15  12       67.37       78.73     21.30 o 
  -2  15  12       10.38        6.56     20.63 o 
  -1  15  12       33.24       26.26     14.03 o 
   0  15  12       42.80       26.40     14.87 o 
   1  15  12       99.51      118.23     31.89 o 
   2  15  12       31.79       11.20     47.78 o 
   3  15  12       57.46       96.70     30.74 o 
   4  15  12        0.34       -8.97     19.15 o 
  -4  16  12       33.21       29.66     16.42 o 
  -3  16  12      116.19       95.04     23.48 o 
  -2  16  12       48.98       36.17     17.09 o 
  -1  16  12      198.53      249.70     32.14 o 
   0  16  12       85.66       80.32     32.97 o 
   1  16  12      126.37      125.00     38.50 o 
   2  16  12       20.09      -31.46     31.46 o 
   3  16  12       94.93      104.48     33.98 o 
  -2  17  12       25.80        9.06     13.96 o 
  -1  17  12       23.26       -1.13     16.44 o 
   0  17  12       23.13        5.04     76.89 o 
   1  17  12       35.16       19.22     28.18 o 
   2  17  12       33.68       -1.81     25.10 o 
   0  18  12        0.22       26.42     55.89 o 
  -7   0  13       51.98       56.88     20.40 o 
  -5   0  13        3.40        3.75      6.62 o 
  -3   0  13      280.16      270.58     19.45 o 
  -1   0  13     4705.64     4936.60    151.45 o 
   1   0  13      390.59      362.34     29.93 o 
   3   0  13      336.73      287.19     33.42 o 
   5   0  13     2476.35     2233.55    106.18 o 
   7   0  13       76.67       22.64     35.61 o 
  -8   1  13       61.39       57.07     15.78 o 
  -7   1  13      232.66      267.61     27.80 o 
  -6   1  13       76.02       63.44     11.85 o 
  -5   1  13       86.18       22.53     14.33 o 
  -4   1  13       20.55       22.08      6.36 o 
  -3   1  13      101.98       87.94      8.47 o 
  -2   1  13     1639.77     1538.30     24.34 o 
  -1   1  13     3089.23     3030.36    146.31 o 
   0   1  13     7179.43     7530.19     67.67 o 
   1   1  13     2616.59     2535.95     44.70 o 
   2   1  13     1194.37     1187.94     34.79 o 
   3   1  13        0.33       -0.39      5.73 o 
   4   1  13       31.77       26.82     10.25 o 
   5   1  13       71.33       44.57     12.96 o 
   6   1  13       98.54       87.16     28.70 o 
   7   1  13        0.21       13.24     20.08 o 
  -8   2  13        0.22      -11.27     19.44 o 
  -7   2  13       55.60       28.99     11.31 o 
  -6   2  13        5.00        3.63      8.24 o 
  -5   2  13      111.22       36.86     21.40 o 
  -4   2  13       10.92        8.12      4.84 o 
  -3   2  13      619.30      671.65     25.28 o 
  -2   2  13     1753.91     1750.96     37.40 o 
  -1   2  13     2986.55     3279.81     54.29 o 
   0   2  13     1890.76     2083.73     34.95 o 
   1   2  13     3844.50     4021.32     52.83 o 
   2   2  13      123.63      157.19     13.31 o 
   3   2  13      180.65      175.51     21.54 o 
   4   2  13       34.25       33.60      9.57 o 
   5   2  13       19.66       10.74     14.03 o 
   6   2  13      146.87      107.79     21.19 o 
   7   2  13        2.99       22.25     22.84 o 
  -8   3  13      592.92      685.02     47.37 o 
  -7   3  13      112.46       90.55     17.13 o 
  -6   3  13      146.77      109.83     16.36 o 
  -5   3  13      756.13      698.77     36.09 o 
  -4   3  13      688.35      719.02     28.02 o 
  -3   3  13     2079.52     2134.86     45.63 o 
  -2   3  13      185.19      193.63     10.44 o 
  -1   3  13     4873.56     5145.86     54.07 o 
   0   3  13      985.82      972.72     25.29 o 
   1   3  13      306.80      330.68     18.68 o 
   2   3  13      339.65      341.65     19.22 o 
   3   3  13      301.94      301.09     21.31 o 
   4   3  13        0.04        4.80      8.59 o 
   5   3  13        5.57       25.72     11.37 o 
   6   3  13        9.99       26.64     18.49 o 
   7   3  13        0.32       54.88     28.88 o 
  -8   4  13        2.98        6.18     14.14 o 
  -7   4  13       35.99       29.51     15.00 o 
  -6   4  13      340.30      294.74     26.73 o 
  -5   4  13      551.84      537.08     32.05 o 
  -4   4  13      399.99      372.04     20.05 o 
  -3   4  13     1202.81     1216.18     32.13 o 
  -2   4  13       28.12       33.12      5.26 o 
  -1   4  13     2445.13     2606.51     42.52 o 
   0   4  13      564.95      588.20     22.27 o 
   1   4  13      385.50      336.40     17.85 o 
   2   4  13      483.68      207.64    112.12 o 
   3   4  13       26.19       14.08      8.62 o 
   4   4  13        5.08        8.95      9.29 o 
   5   4  13      256.97      221.67     25.33 o 
   6   4  13       66.57       62.76     19.22 o 
   7   4  13       29.77       51.48     41.39 o 
  -8   5  13       10.74       51.41     34.38 o 
  -7   5  13       52.60       45.07     14.16 o 
  -6   5  13        0.13       -0.62      7.40 o 
  -5   5  13      225.22      217.90     18.66 o 
  -4   5  13      105.98      113.70     12.55 o 
  -3   5  13      895.72      835.25     29.12 o 
  -2   5  13      115.81      112.65      9.54 o 
  -1   5  13        6.03        0.21      3.24 o 
   0   5  13       22.57       17.58      4.36 o 
   1   5  13     1405.75     1484.72     35.17 o 
   2   5  13       91.13       90.92     10.10 o 
   3   5  13      120.13       26.34     42.89 o 
   4   5  13      115.89       62.78     15.64 o 
   5   5  13      517.53      425.16     35.74 o 
   6   5  13       35.98       22.70     14.61 o 
   7   5  13       16.38       34.73     45.68 o 
  -7   6  13        1.77       -4.07     15.94 o 
  -6   6  13        1.22       -1.13      9.33 o 
  -5   6  13        0.02       -4.90     10.29 o 
  -4   6  13        1.45        1.63      5.09 o 
  -3   6  13        8.99       11.99      5.85 o 
  -2   6  13        8.97       15.63      5.35 o 
  -1   6  13      676.76      698.57     25.02 o 
   0   6  13      509.91      534.57     25.30 o 
   1   6  13     1597.74     1718.53     38.61 o 
   2   6  13       29.43       23.41      7.11 o 
   3   6  13     1457.38     1470.72     74.69 o 
   4   6  13      961.07      151.25    408.24 o 
   5   6  13      795.23      691.33     54.67 o 
   6   6  13      149.45      149.23     27.81 o 
   7   6  13       73.68       64.02     29.80 o 
  -7   7  13        4.27        9.91     15.86 o 
  -6   7  13       12.88       17.68     10.59 o 
  -5   7  13      434.73      461.09     30.97 o 
  -4   7  13       19.49       34.88      9.42 o 
  -3   7  13      811.06      837.63     32.78 o 
  -2   7  13       55.22       46.73      7.93 o 
  -1   7  13      158.38      148.16     12.44 o 
   0   7  13       24.17       25.65      6.08 o 
   1   7  13      176.37      184.77     13.94 o 
   2   7  13       18.44       19.60      7.18 o 
   3   7  13      113.06      119.29     22.21 o 
   4   7  13      352.94      183.70     54.19 o 
   5   7  13        0.68        2.04     12.58 o 
   6   7  13       42.65       38.75     15.70 o 
   7   7  13       77.54       63.02     42.89 o 
  -7   8  13       78.40       58.76     22.79 o 
  -6   8  13       33.29       18.59     10.29 o 
  -5   8  13     1211.56     1231.57     56.28 o 
  -4   8  13      422.30      376.43     26.80 o 
  -3   8  13      133.57      125.23     13.32 o 
  -2   8  13      126.73      144.77     12.93 o 
  -1   8  13       49.72       54.52      8.56 o 
   0   8  13      277.54      289.38     20.11 o 
   1   8  13      328.70      341.64     24.72 o 
   2   8  13       13.03       11.46      5.26 o 
   3   8  13      203.68      203.74     21.80 o 
   4   8  13      251.12      300.74     45.49 o 
   5   8  13        0.49       18.83     16.20 o 
   6   8  13        3.78      -16.05     16.05 o 
   7   8  13       14.40       -1.94     21.33 o 
  -7   9  13       48.53      100.96     29.40 o 
  -6   9  13       27.62       18.23     27.91 o 
  -5   9  13     1795.86     1896.64     70.46 o 
  -4   9  13      174.99      170.92     21.62 o 
  -3   9  13     3546.20     3624.20     70.46 o 
  -2   9  13       49.84       36.53      8.32 o 
  -1   9  13       18.44        7.41      6.56 o 
   0   9  13       13.20       15.23      8.15 o 
   1   9  13      490.86      480.59     42.02 o 
   2   9  13      253.81      261.47     20.45 o 
   3   9  13      262.12      246.28     19.80 o 
   4   9  13       69.60       47.80     32.00 o 
   5   9  13       53.11       79.88     25.98 o 
   6   9  13        0.45       -4.94     15.42 o 
  -7  10  13        1.51        1.86     21.17 o 
  -6  10  13       66.40       71.86     24.93 o 
  -5  10  13      117.81       94.79     24.75 o 
  -4  10  13       11.13       13.09     12.99 o 
  -3  10  13      549.89      547.62     30.67 o 
  -2  10  13        6.21       11.11      8.33 o 
  -1  10  13       12.60       11.34      6.89 o 
   0  10  13        9.61       -3.58      7.30 o 
   1  10  13       19.90       25.87     10.88 o 
   2  10  13       13.47       17.50     12.12 o 
   3  10  13      315.03      404.08     40.23 o 
   4  10  13     1157.25     1149.02     67.44 o 
   5  10  13       91.44       55.81     23.80 o 
   6  10  13       42.58       24.83     16.17 o 
  -6  11  13        0.03       -8.59     22.66 o 
  -5  11  13        4.74       -2.48     21.69 o 
  -4  11  13        0.02       12.63      9.50 o 
  -3  11  13       53.23       49.97     14.10 o 
  -2  11  13       89.07       93.01     15.43 o 
  -1  11  13        9.00       12.19      8.45 o 
   0  11  13      111.50      103.87     28.99 o 
   1  11  13        5.08       23.57     10.17 o 
   2  11  13      292.92      265.22     23.98 o 
   3  11  13      692.07      764.87     56.41 o 
   4  11  13       11.56        5.13     11.92 o 
   5  11  13       24.65       51.81     23.41 o 
   6  11  13       24.37       12.03     41.56 o 
  -6  12  13       10.25        7.46     54.39 o 
  -5  12  13       36.88       24.39     13.86 o 
  -4  12  13       87.92      104.84     21.98 o 
  -3  12  13       27.92       31.13     17.05 o 
  -2  12  13       17.01       17.60     12.50 o 
  -1  12  13        0.13       13.05      8.30 o 
   0  12  13       34.62       62.50     16.87 o 
   1  12  13      100.90      108.62     18.88 o 
   2  12  13      133.91      144.99     19.89 o 
   3  12  13      456.23      510.41     48.55 o 
   4  12  13      166.86      225.38     32.46 o 
   5  12  13       91.67       79.69     30.98 o 
  -5  13  13      205.64      267.93     36.10 o 
  -4  13  13     1257.84     1353.12     78.78 o 
  -3  13  13      370.41      288.15     36.33 o 
  -2  13  13       70.24       82.32     19.61 o 
  -1  13  13       41.00        9.54     11.07 o 
   0  13  13        2.82       20.36     10.16 o 
   1  13  13       74.19       70.91     15.25 o 
   2  13  13       16.73       -4.13     31.51 o 
   3  13  13      824.35      867.88     65.12 o 
   4  13  13      197.01      196.50     33.22 o 
   5  13  13        4.05      -36.10     36.10 o 
  -5  14  13      352.60      437.05     60.12 o 
  -4  14  13       28.37       14.20     14.58 o 
  -3  14  13       58.44       65.39     18.81 o 
  -2  14  13      185.65      183.61     28.81 o 
  -1  14  13      172.06      200.42     27.79 o 
   0  14  13        0.04       12.49      7.74 o 
   1  14  13        3.39      -12.26     12.58 o 
   2  14  13       63.82       51.15     42.17 o 
   3  14  13       91.58       98.10     28.31 o 
   4  14  13       12.35      -13.31     14.33 o 
  -4  15  13        4.80        5.30     13.74 o 
  -3  15  13      711.03      725.84     58.71 o 
  -2  15  13       23.98        6.31     21.92 o 
  -1  15  13        0.01        3.11     11.46 o 
   0  15  13       28.68       26.99     16.03 o 
   1  15  13       15.22       30.21     19.16 o 
   2  15  13       62.53       56.63     21.38 o 
   3  15  13        3.82       -2.76     27.41 o 
   4  15  13       25.25       59.63     20.71 o 
  -3  16  13       16.81       28.69     18.00 o 
  -2  16  13        0.01      -12.76     12.77 o 
  -1  16  13      135.99      148.91     25.63 o 
   0  16  13       98.57      116.42     35.34 o 
   1  16  13        0.02      -22.59     22.59 o 
   2  16  13      342.71      365.61     70.72 o 
   3  16  13       28.24       11.61     16.53 o 
  -2  17  13        0.07       -6.80     18.51 o 
  -1  17  13       51.29       59.04     34.60 o 
   0  17  13       81.84       50.77     41.63 o 
   1  17  13       60.40      113.96     37.18 o 
   2  17  13      327.49      338.87     59.21 o 
  -8   0  14       28.40       59.72     27.09 o 
  -6   0  14      806.54      647.00     78.74 o 
  -4   0  14      325.96      340.44     29.95 o 
  -2   0  14     6044.10     6231.30    135.17 o 
   0   0  14     2704.71     2726.76     67.29 o 
   2   0  14     1380.46     1486.60     69.75 o 
   4   0  14        2.22       10.45     12.55 o 
   6   0  14        7.65       -1.00     32.38 o 
  -8   1  14      248.61      266.99     33.63 o 
  -7   1  14      439.25      458.34     35.58 o 
  -6   1  14       40.28        6.14     15.82 o 
  -5   1  14        7.45       12.59      5.52 o 
  -4   1  14      652.22      628.79     24.48 o 
  -3   1  14      221.58      224.28     12.29 o 
  -2   1  14       81.04       97.07     11.20 o 
  -1   1  14      398.91      366.47     16.93 o 
   0   1  14      287.15      352.19     15.37 o 
   1   1  14      100.63       60.12     20.76 o 
   2   1  14      425.16      450.25     24.78 o 
   3   1  14        4.58       -2.68      5.89 o 
   4   1  14       64.88        9.86     14.87 o 
   5   1  14      565.43      474.91     37.64 o 
   6   1  14       38.43        4.44     28.21 o 
   7   1  14       33.57       65.89     30.85 o 
  -8   2  14       20.55       35.84     18.35 o 
  -7   2  14        5.66       -3.33     15.32 o 
  -6   2  14        0.05       -7.75      9.70 o 
  -5   2  14        1.47        1.40      4.95 o 
  -4   2  14      518.36      518.27     22.59 o 
  -3   2  14        3.81        0.06      3.70 o 
  -2   2  14       64.01       89.06      8.87 o 
  -1   2  14      673.68      798.29     27.59 o 
   0   2  14     1456.67     1566.21     33.49 o 
   1   2  14       23.28       11.62      6.72 o 
   2   2  14       27.60       21.63      8.20 o 
   3   2  14      514.66      557.19     34.04 o 
   4   2  14      561.62      505.26     59.56 o 
   5   2  14      225.28      192.68     24.90 o 
   6   2  14       98.26       74.02     29.27 o 
   7   2  14       73.44      128.82     37.17 o 
  -8   3  14        3.59       -3.03     11.28 o 
  -7   3  14        0.50       -8.51      8.51 o 
  -6   3  14        2.04       -3.38      9.13 o 
  -5   3  14       38.33       11.45     10.33 o 
  -4   3  14       78.82       80.50      9.78 o 
  -3   3  14       35.11       28.67      6.29 o 
  -2   3  14       76.62       80.22      6.80 o 
  -1   3  14      267.48      300.50     13.47 o 
   0   3  14      260.67      231.86     14.92 o 
   1   3  14      500.78      547.33     24.44 o 
   2   3  14      170.73      188.56     16.72 o 
   3   3  14      351.04      375.37     28.64 o 
   4   3  14        9.04        1.33      6.70 o 
   5   3  14      513.21      478.89     37.39 o 
   6   3  14      746.12      808.28     58.01 o 
   7   3  14        4.90       -6.61     24.40 o 
  -8   4  14       58.72       52.43     18.07 o 
  -7   4  14       11.68        6.79      9.18 o 
  -6   4  14      192.95      195.39     21.88 o 
  -5   4  14      325.23      294.76     24.37 o 
  -4   4  14        3.36        1.32      4.89 o 
  -3   4  14       10.07       13.89      4.87 o 
  -2   4  14     1058.94     1081.22     26.96 o 
  -1   4  14        3.64        4.70      3.59 o 
   0   4  14      254.37      285.48     16.06 o 
   1   4  14     1340.65     1436.33     38.28 o 
   2   4  14      871.32      899.75     45.46 o 
   3   4  14      368.95      420.56     34.56 o 
   4   4  14      420.78      327.91     37.59 o 
   5   4  14      291.17      241.34     27.79 o 
   6   4  14       73.87      104.05     23.69 o 
   7   4  14      186.32      266.78     76.61 o 
  -8   5  14        2.97       17.95     72.84 o 
  -7   5  14      302.84      254.01     26.93 o 
  -6   5  14      202.25      176.02     18.62 o 
  -5   5  14      595.89      538.44     29.01 o 
  -4   5  14     1123.20     1137.46     38.03 o 
  -3   5  14      226.82      236.47     17.09 o 
  -2   5  14      208.01      176.43     12.01 o 
  -1   5  14      208.42      197.65     13.01 o 
   0   5  14      475.39      500.14     21.93 o 
   1   5  14     3589.68     3860.22     64.25 o 
   2   5  14      433.66      444.86     34.20 o 
   3   5  14       59.62       81.80     20.17 o 
   4   5  14       73.80       49.09     17.70 o 
   5   5  14       18.47       16.13     17.51 o 
   6   5  14        0.10       -8.97     14.91 o 
   7   5  14        1.12       12.33     29.14 o 
  -7   6  14      191.00      251.98     23.84 o 
  -6   6  14       75.62       46.86     11.31 o 
  -5   6  14       75.11       61.45     11.09 o 
  -4   6  14     2077.44     2041.63     60.58 o 
  -3   6  14     3765.49     3841.20     69.35 o 
  -2   6  14      734.36      770.84     26.99 o 
  -1   6  14        7.21       -0.11      4.54 o 
   0   6  14        1.06       -1.61      4.59 o 
   1   6  14     1874.26     1996.02     44.35 o 
   2   6  14       10.67        7.63      4.49 o 
   3   6  14      411.65      390.89     40.04 o 
   4   6  14        2.59       19.34     19.21 o 
   5   6  14        4.31       11.74     20.27 o 
   6   6  14        0.22        6.19     25.49 o 
   7   6  14        5.95       66.97     34.04 o 
  -7   7  14       30.21       17.51     11.46 o 
  -6   7  14      184.60      198.43     22.33 o 
  -5   7  14      311.97      334.01     31.62 o 
  -4   7  14      426.80      459.61     39.76 o 
  -3   7  14        7.31       12.76      6.66 o 
  -2   7  14      670.93      686.06     26.69 o 
  -1   7  14      223.19      265.71     16.73 o 
   0   7  14      181.18      197.59     16.49 o 
   1   7  14       96.74      103.48     12.79 o 
   2   7  14        0.09        1.87      4.55 o 
   3   7  14     2514.24     2667.50     83.00 o 
   4   7  14        0.74      -13.27     25.83 o 
   5   7  14        0.02        0.26     17.92 o 
   6   7  14       48.72       21.67     17.46 o 
   7   7  14      113.62      171.86     44.21 o 
  -7   8  14        0.01      -11.52     20.05 o 
  -6   8  14        1.98       -3.24     11.06 o 
  -5   8  14       29.75       43.81     11.71 o 
  -4   8  14        9.73        5.66      7.93 o 
  -3   8  14      320.22      336.29     21.73 o 
  -2   8  14       71.79       52.00      7.43 o 
  -1   8  14        2.90       -4.46      7.14 o 
   0   8  14       34.59       43.37      7.98 o 
   1   8  14      511.19      472.79     40.93 o 
   2   8  14       60.51       30.67     11.96 o 
   3   8  14     2383.96     2439.25     70.09 o 
   4   8  14       25.06       53.74     13.15 o 
   5   8  14       21.29       21.42     16.35 o 
   6   8  14        0.45       11.20     13.01 o 
  -7   9  14        9.66       12.27     19.74 o 
  -6   9  14        0.32      -14.49     14.49 o 
  -5   9  14       70.50       83.96     14.84 o 
  -4   9  14      198.67      175.52     22.95 o 
  -3   9  14      153.36      142.13     14.61 o 
  -2   9  14        9.98        3.39      8.94 o 
  -1   9  14        3.95        3.14      5.08 o 
   0   9  14        0.10        4.26      7.67 o 
   1   9  14      448.04      496.13     34.66 o 
   2   9  14       30.66       13.31      9.32 o 
   3   9  14       54.24       40.65     10.19 o 
   4   9  14       23.72       36.87     15.25 o 
   5   9  14       86.25       81.96     28.77 o 
   6   9  14        3.56       28.57     26.22 o 
  -6  10  14       46.22       41.05     20.32 o 
  -5  10  14       88.75      152.97     33.79 o 
  -4  10  14       51.88       39.22     12.20 o 
  -3  10  14      636.59      664.60     34.93 o 
  -2  10  14      472.57      433.88     25.32 o 
  -1  10  14       39.06       40.65      8.41 o 
   0  10  14       86.11       93.76     20.16 o 
   1  10  14     1095.27     1148.73     62.39 o 
   2  10  14      636.80      695.19     41.88 o 
   3  10  14      143.46      158.46     20.92 o 
   4  10  14      701.74      716.23     54.46 o 
   5  10  14       14.55       23.06     21.25 o 
   6  10  14        0.30        4.87     19.08 o 
  -6  11  14      448.57      589.91     67.47 o 
  -5  11  14       43.23       44.15     16.31 o 
  -4  11  14      948.05      919.21     51.41 o 
  -3  11  14        4.41       -2.50      9.30 o 
  -2  11  14      580.74      585.98     33.09 o 
  -1  11  14       36.49        8.91     12.68 o 
   0  11  14       13.34       -5.99     15.57 o 
   1  11  14       90.49       97.72     19.43 o 
   2  11  14      284.75      323.57     34.66 o 
   3  11  14       51.04       43.03     28.56 o 
   4  11  14      196.91      224.50     32.23 o 
   5  11  14        2.41      -26.45     26.45 o 
   6  11  14        5.72        4.46     20.17 o 
  -6  12  14       47.88       50.28     23.51 o 
  -5  12  14      234.96      256.82     34.44 o 
  -4  12  14      515.71      454.86     45.81 o 
  -3  12  14       40.76        4.00     56.99 o 
  -2  12  14        5.43       -0.46      9.32 o 
  -1  12  14       24.73       28.34     14.83 o 
   0  12  14      131.11      153.09     25.42 o 
   1  12  14      174.47      176.07     25.51 o 
   2  12  14      217.21      232.85     26.32 o 
   3  12  14      420.50      434.78     46.20 o 
   4  12  14       47.21       44.49     29.14 o 
   5  12  14        1.44      -11.12     17.26 o 
  -5  13  14      132.16      104.63     24.12 o 
  -4  13  14     1319.26     1506.02     83.36 o 
  -3  13  14      669.88      719.30     68.95 o 
  -2  13  14       24.09       18.18     18.22 o 
  -1  13  14        5.93       29.23     14.80 o 
   0  13  14      198.79      215.56     26.39 o 
   1  13  14      333.53      334.18     32.02 o 
   2  13  14      215.96      218.41     41.51 o 
   3  13  14       65.76       43.98     34.68 o 
   4  13  14       17.14       15.36     16.05 o 
   5  13  14       20.56        2.99     44.88 o 
  -5  14  14       10.44        3.55     52.06 o 
  -4  14  14       59.08       49.53     27.81 o 
  -3  14  14      139.33      122.74     25.00 o 
  -2  14  14       47.77       27.16     17.50 o 
  -1  14  14        9.95       -1.50     19.06 o 
   0  14  14        8.76        2.32      9.04 o 
   1  14  14      223.57      185.91     40.52 o 
   2  14  14      395.31      478.95     69.12 o 
   3  14  14        5.68       -8.90     19.34 o 
   4  14  14      136.62      118.54     26.51 o 
  -4  15  14      103.06       95.93     23.80 o 
  -3  15  14        2.00        4.80     16.06 o 
  -2  15  14       20.04       51.06     21.22 o 
  -1  15  14       14.07        8.49      8.88 o 
   0  15  14       39.39       22.30     12.53 o 
   1  15  14        9.97       -2.05     26.01 o 
   2  15  14     1232.87     1400.40    109.16 o 
   3  15  14      121.63      132.06     35.76 o 
  -3  16  14        0.00       -6.01     16.92 o 
  -2  16  14        1.80       14.71     16.74 o 
  -1  16  14       20.47        3.02     25.53 o 
   0  16  14       31.64        1.47     49.26 o 
   1  16  14       40.50       24.07     64.98 o 
   2  16  14        8.71      -13.73     19.34 o 
   3  16  14        1.21        1.38     17.25 o 
  -2  17  14       78.87       82.40     34.26 o 
  -1  17  14      251.15      312.05     55.15 o 
   0  17  14        1.66        8.35     13.90 o 
   1  17  14       30.50      -32.86     45.92 o 
  -7   0  15        0.02        1.74     28.98 o 
  -5   0  15        0.02        7.76      8.24 o 
  -3   0  15       13.30       10.98      7.43 o 
  -1   0  15      132.62       68.85     20.39 o 
   1   0  15     1526.60     1499.16     62.71 o 
   3   0  15       66.01       59.91     27.54 o 
   5   0  15        3.48        0.26     10.67 o 
   7   0  15      152.69      114.35     56.14 o 
  -8   1  15       13.25       41.53     23.22 o 
  -7   1  15      107.11       92.29     16.90 o 
  -6   1  15       38.00       20.97     14.50 o 
  -5   1  15      118.53       99.97     11.24 o 
  -4   1  15      130.13      111.31     13.18 o 
  -3   1  15        6.12        7.15      4.53 o 
  -2   1  15        0.20        1.53      5.30 o 
  -1   1  15       97.49       81.46      8.39 o 
   0   1  15      101.64       87.93      8.33 o 
   1   1  15      191.48      226.46     15.80 o 
   2   1  15      310.04      318.64     19.12 o 
   3   1  15      387.73      334.03     26.51 o 
   4   1  15        0.57        3.79      9.95 o 
   5   1  15      396.81      292.15     45.27 o 
   6   1  15      170.81      127.82     47.30 o 
   7   1  15        3.99      -32.66     32.66 o 
  -8   2  15       81.07      105.91     28.40 o 
  -7   2  15        4.03       17.77     11.78 o 
  -6   2  15       63.53       33.25     13.02 o 
  -5   2  15      863.00      872.53     39.68 o 
  -4   2  15      434.80      469.56     21.38 o 
  -3   2  15       41.64       42.67      6.70 o 
  -2   2  15       51.79       46.33      6.63 o 
  -1   2  15       47.05       41.45     10.20 o 
   0   2  15      290.05      294.84     15.10 o 
   1   2  15        8.74        8.56      5.43 o 
   2   2  15        1.03       -1.48      6.34 o 
   3   2  15       68.27       85.11     13.11 o 
   4   2  15      166.46       71.81     36.93 o 
   5   2  15        3.13       13.75      8.02 o 
   6   2  15       31.38       28.66     21.03 o 
   7   2  15        6.73        0.63     29.56 o 
  -8   3  15      165.75      157.44     32.27 o 
  -7   3  15      129.21      149.59     21.26 o 
  -6   3  15        6.61       23.35     13.87 o 
  -5   3  15     1073.86     1032.60     43.25 o 
  -4   3  15      910.93      907.94     32.16 o 
  -3   3  15       56.83       69.74     11.22 o 
  -2   3  15      601.19      630.92     23.75 o 
  -1   3  15        3.23        9.07      3.67 o 
   0   3  15      532.33      567.06     23.54 o 
   1   3  15      380.88      377.24     20.68 o 
   2   3  15      617.54      608.73     29.82 o 
   3   3  15       28.31       17.53      8.79 o 
   4   3  15      121.11       67.80     18.76 o 
   5   3  15        0.37       -0.02      9.34 o 
   6   3  15        1.21      -12.85     19.57 o 
   7   3  15       11.88       51.59     24.59 o 
  -8   4  15       93.65      116.32     28.88 o 
  -7   4  15        0.00        4.30      9.03 o 
  -6   4  15      389.75      347.89     38.64 o 
  -5   4  15        0.19       -4.01      6.21 o 
  -4   4  15       62.49       73.30     10.88 o 
  -3   4  15      249.39      260.02     17.08 o 
  -2   4  15       59.44       71.64      7.48 o 
  -1   4  15        3.74        4.83      4.58 o 
   0   4  15        6.27        8.89      4.92 o 
   1   4  15      229.01      242.34     17.83 o 
   2   4  15      941.30      943.76     37.31 o 
   3   4  15      853.29      886.37     50.51 o 
   4   4  15      296.16      215.38     36.97 o 
   5   4  15       30.83       12.57     31.77 o 
   6   4  15        0.00        5.62     21.80 o 
   7   4  15       56.30       72.03     31.47 o 
  -7   5  15        0.01      -10.28     10.28 o 
  -6   5  15       16.55       11.97      8.26 o 
  -5   5  15       17.37       14.19      7.91 o 
  -4   5  15      635.72      651.05     28.82 o 
  -3   5  15      449.95      471.30     23.95 o 
  -2   5  15       60.62       88.95      9.54 o 
  -1   5  15       10.93       14.94      4.99 o 
   0   5  15        7.85        9.42      4.60 o 
   1   5  15      513.95      510.56     22.70 o 
   2   5  15       14.87       16.80      8.71 o 
   3   5  15      250.96      228.43     26.65 o 
   4   5  15       24.72       46.24     14.26 o 
   5   5  15      153.29       80.91     27.87 o 
   6   5  15        5.54        9.24     15.16 o 
   7   5  15        4.35      -27.09     27.09 o 
  -7   6  15       30.05        5.50     17.42 o 
  -6   6  15        0.73       15.75     10.12 o 
  -5   6  15        1.32        1.90      7.09 o 
  -4   6  15      158.35      167.15     15.64 o 
  -3   6  15        3.62      155.32     38.92 o 
  -2   6  15      333.48      346.67     18.56 o 
  -1   6  15      147.23      149.96     12.46 o 
   0   6  15      152.52      153.98     14.67 o 
   1   6  15      304.50      336.24     20.61 o 
   2   6  15       35.97       39.22      9.90 o 
   3   6  15      119.78      122.68     24.55 o 
   4   6  15       16.32        2.18     10.18 o 
   5   6  15       29.52        4.87     19.77 o 
   6   6  15        2.87      -15.24     15.24 o 
   7   6  15       85.04       63.80     28.53 o 
  -7   7  15       13.18       14.73     25.11 o 
  -6   7  15      225.25      282.50     26.69 o 
  -5   7  15      583.84      531.90     51.32 o 
  -4   7  15      254.98      317.54     25.15 o 
  -3   7  15       37.21       32.97      7.68 o 
  -2   7  15      130.53      131.45     12.37 o 
  -1   7  15      320.33      339.90     19.03 o 
   0   7  15      181.04      164.19     15.70 o 
   1   7  15      268.33      303.16     24.07 o 
   2   7  15      146.93      138.23     19.68 o 
   3   7  15      104.83       93.43     17.41 o 
   4   7  15        0.56       52.86     33.72 o 
   5   7  15       72.25       59.07     20.87 o 
   6   7  15       29.00        3.11     14.48 o 
   7   7  15       20.75       12.64     25.69 o 
  -7   8  15        4.27       -2.04     26.16 o 
  -6   8  15      432.40      425.37     32.98 o 
  -5   8  15       98.66       84.55     14.86 o 
  -4   8  15       70.60       58.42     11.77 o 
  -3   8  15        0.02       -0.12      7.62 o 
  -2   8  15       83.77       66.34      9.58 o 
  -1   8  15       96.65       88.76     10.75 o 
   0   8  15      102.06       65.30     12.70 o 
   1   8  15      112.17      100.25     16.63 o 
   2   8  15      224.28      223.09     25.11 o 
   3   8  15      609.49      629.59     42.60 o 
   4   8  15       46.59       43.93     26.79 o 
   5   8  15       48.70       57.33     17.83 o 
   6   8  15        1.34        9.57     15.21 o 
  -7   9  15        9.32       38.15     18.41 o 
  -6   9  15       97.33       66.18     24.74 o 
  -5   9  15     1106.26     1143.61     64.48 o 
  -4   9  15       15.01       11.15      9.11 o 
  -3   9  15      747.78      902.29     44.30 o 
  -2   9  15       12.51       22.54      6.96 o 
  -1   9  15       11.22        7.87      5.20 o 
   0   9  15        0.04       15.40     15.60 o 
   1   9  15      330.61      295.93     34.03 o 
   2   9  15       12.89       12.04      7.14 o 
   3   9  15      876.27      987.23     53.11 o 
   4   9  15       15.21       17.81     17.27 o 
   5   9  15        1.10       -3.41     16.84 o 
   6   9  15        0.03       -2.19     17.19 o 
  -6  10  15       24.48       22.88     22.51 o 
  -5  10  15      128.12      148.32     33.35 o 
  -4  10  15      144.25      107.29     18.74 o 
  -3  10  15     1244.85     1273.26     44.59 o 
  -2  10  15        5.72       -7.28      7.91 o 
  -1  10  15       33.55       46.80      9.71 o 
   0  10  15      590.94      622.96     49.28 o 
   1  10  15        0.41       -9.23     10.54 o 
   2  10  15        0.70       -6.83     14.62 o 
   3  10  15      200.35      241.40     26.85 o 
   4  10  15       16.81       11.86     13.44 o 
   5  10  15        4.45       -1.88     36.81 o 
   6  10  15       19.35       95.76     43.32 o 
  -6  11  15       67.61       80.97     27.87 o 
  -5  11  15       17.75       17.72     14.50 o 
  -4  11  15       57.29       83.67     16.72 o 
  -3  11  15      129.58      127.15     25.31 o 
  -2  11  15        2.49       -8.09      8.09 o 
  -1  11  15       26.83       34.01     14.37 o 
   0  11  15      705.86      784.88     56.23 o 
   1  11  15      204.21      214.46     28.86 o 
   2  11  15      935.91      928.32     50.74 o 
   3  11  15      468.49      536.12     36.35 o 
   4  11  15      102.05      109.81     25.49 o 
   5  11  15        1.02        2.40     59.03 o 
  -6  12  15        0.03       18.48     59.27 o 
  -5  12  15       10.64        6.07     11.92 o 
  -4  12  15      233.84      228.12     32.99 o 
  -3  12  15      138.08      125.71     20.10 o 
  -2  12  15        0.00       -8.24     16.87 o 
  -1  12  15      238.35      224.14     32.50 o 
   0  12  15        9.79       32.48     22.50 o 
   1  12  15      345.88      362.44     37.46 o 
   2  12  15       78.59       84.53     16.84 o 
   3  12  15     3610.41     3885.40    134.69 o 
   4  12  15      410.61      445.75     47.11 o 
   5  12  15        1.01       35.64     23.10 o 
  -5  13  15        6.62       -2.92     17.77 o 
  -4  13  15      604.59      712.20     58.62 o 
  -3  13  15       53.41       20.61     15.56 o 
  -2  13  15       67.84       50.44     17.98 o 
  -1  13  15       15.49       19.91     11.74 o 
   0  13  15        6.21       -2.82      8.27 o 
   1  13  15        7.24        3.27     16.19 o 
   2  13  15      380.14      397.16     55.91 o 
   3  13  15      261.67      309.33     40.46 o 
   4  13  15       58.23       23.41     16.77 o 
   5  13  15       25.42       33.78     68.15 o 
  -4  14  15      259.98      292.94     42.14 o 
  -3  14  15      280.17      294.74     36.88 o 
  -2  14  15       60.76       83.95     19.55 o 
  -1  14  15       83.35       47.70     14.50 o 
   0  14  15      274.84      313.57     45.27 o 
   1  14  15       78.26       71.21     29.63 o 
   2  14  15      477.75      589.17     69.22 o 
   3  14  15       12.47       23.74     20.45 o 
   4  14  15       21.81       -3.49     15.76 o 
  -4  15  15      295.29      259.58     36.51 o 
  -3  15  15      172.52      157.74     28.65 o 
  -2  15  15      520.91      535.80     54.17 o 
  -1  15  15      216.47      204.88     29.18 o 
   0  15  15      126.82      153.74     40.82 o 
   1  15  15      116.29      129.29     35.66 o 
   2  15  15       29.04       59.42     30.75 o 
   3  15  15       10.95      -15.54     16.96 o 
  -3  16  15       20.04       11.98     13.41 o 
  -2  16  15       99.42      116.95     24.94 o 
  -1  16  15      140.84      125.68     37.23 o 
   0  16  15       57.29       18.73     59.88 o 
   1  16  15        8.00       -7.87     16.98 o 
   2  16  15      474.16      509.24     67.24 o 
  -1  17  15        0.02       -9.05     42.28 o 
   0  17  15       13.08      -29.39     30.77 o 
   1  17  15       34.03       -4.15     16.84 o 
  -8   0  16      246.89      393.14     73.18 o 
  -6   0  16      165.85      137.51     39.11 o 
  -4   0  16       77.69       51.45     11.18 o 
  -2   0  16      958.48     1034.42     47.78 o 
   0   0  16      249.02      308.87     24.57 o 
   2   0  16        0.64        2.54      7.96 o 
   4   0  16        0.00      -14.13     29.83 o 
   6   0  16        3.98       -2.82     28.39 o 
  -8   1  16       34.24       32.50     27.71 o 
  -7   1  16        6.03        0.89      8.71 o 
  -6   1  16       96.81       89.61     23.19 o 
  -5   1  16     1042.35     1060.65     38.24 o 
  -4   1  16        0.07       -0.73      5.10 o 
  -3   1  16        1.97        3.42      4.15 o 
  -2   1  16      827.17      868.71     44.72 o 
  -1   1  16       32.68       12.13      8.57 o 
   0   1  16       22.31       19.50      4.58 o 
   1   1  16       37.94       41.84      7.97 o 
   2   1  16        4.63        9.29      6.35 o 
   3   1  16      360.12      360.68     33.54 o 
   4   1  16       61.75       29.10     20.93 o 
   5   1  16       23.71       49.61     23.04 o 
   6   1  16        1.14        2.25     30.85 o 
   7   1  16       13.19       18.03     22.28 o 
  -8   2  16        2.19        5.96     19.06 o 
  -7   2  16        6.43        6.85     10.89 o 
  -6   2  16        7.57        4.94      8.65 o 
  -5   2  16      329.18      323.20     21.42 o 
  -4   2  16        8.49       12.86      6.03 o 
  -3   2  16      279.24      275.90     17.40 o 
  -2   2  16      624.06      633.97     22.92 o 
  -1   2  16      162.77      195.30     14.43 o 
   0   2  16       16.57       15.06      5.18 o 
   1   2  16      183.67      168.91     14.22 o 
   2   2  16       60.12       55.18      8.90 o 
   3   2  16      241.82      253.59     28.03 o 
   4   2  16        1.31      -19.59     19.59 o 
   5   2  16        0.01       -1.40     18.93 o 
   6   2  16       82.80      109.64     33.88 o 
   7   2  16       19.14       32.31     24.90 o 
  -8   3  16        9.08        3.42     35.15 o 
  -7   3  16        0.12      -12.65     12.65 o 
  -6   3  16       10.25        8.63     15.00 o 
  -5   3  16       48.91       25.06      8.30 o 
  -4   3  16       11.81        4.57      4.66 o 
  -3   3  16        6.56       -1.28      6.95 o 
  -2   3  16       13.31        9.73      6.34 o 
  -1   3  16      156.33      164.91      8.29 o 
   0   3  16      747.68      748.18     22.87 o 
   1   3  16      149.50      163.32     14.41 o 
   2   3  16        0.05        6.96      6.85 o 
   3   3  16     1274.92     1277.72     50.87 o 
   4   3  16      293.70      227.16     37.06 o 
   5   3  16      126.24      176.14     51.16 o 
   6   3  16       18.75       13.67     22.05 o 
   7   3  16       31.59       10.65     49.02 o 
  -7   4  16        4.40        5.04     15.62 o 
  -6   4  16       95.47       87.76     18.30 o 
  -5   4  16        0.49       -0.80      6.47 o 
  -4   4  16       96.98       88.52     11.76 o 
  -3   4  16       70.77       74.77      9.53 o 
  -2   4  16     1334.92     1254.35     29.69 o 
  -1   4  16       85.27       70.08      9.41 o 
   0   4  16      726.53      834.57     26.91 o 
   1   4  16      450.06      458.60     25.05 o 
   2   4  16     1358.74     1416.65     46.57 o 
   3   4  16      862.52      823.57     40.92 o 
   4   4  16       60.02      124.74     31.19 o 
   5   4  16      434.36      413.25     54.68 o 
   6   4  16        2.00      -14.95     14.95 o 
   7   4  16        1.54      -14.17     37.07 o 
  -7   5  16       29.80       26.31     19.94 o 
  -6   5  16        4.07        2.11      9.12 o 
  -5   5  16      472.10      384.66     40.97 o 
  -4   5  16       79.97       56.39     12.27 o 
  -3   5  16      193.01      187.24     15.25 o 
  -2   5  16     2109.22     2106.44     47.13 o 
  -1   5  16      137.49      132.91     10.65 o 
   0   5  16        2.10        3.94      4.93 o 
   1   5  16        4.93       -5.52      6.71 o 
   2   5  16      132.03      113.91     15.85 o 
   3   5  16        4.81        4.99      6.71 o 
   4   5  16       19.11       26.26     17.28 o 
   5   5  16        1.96        0.95     25.14 o 
   6   5  16       14.99       33.11     16.95 o 
   7   5  16       14.27       45.95     28.56 o 
  -7   6  16      330.37      417.91     39.88 o 
  -6   6  16       16.99       -0.73      6.88 o 
  -5   6  16      246.75      193.93     25.08 o 
  -4   6  16       53.84       48.27     10.34 o 
  -3   6  16      346.76      342.83     19.78 o 
  -2   6  16      773.69      756.60     27.77 o 
  -1   6  16      106.02      103.25     11.49 o 
   0   6  16       12.33        5.13      6.23 o 
   1   6  16      153.88      157.99     16.35 o 
   2   6  16        8.82        0.35      8.34 o 
   3   6  16      298.95      315.31     30.69 o 
   4   6  16       13.10       37.94     21.54 o 
   5   6  16        0.24      -21.53     51.44 o 
   6   6  16        0.83      -16.23     16.23 o 
   7   6  16        7.74       -5.35     40.41 o 
  -7   7  16       43.11       52.91     20.84 o 
  -6   7  16      281.38      278.23     26.38 o 
  -5   7  16     1144.28     1189.65     61.12 o 
  -4   7  16      509.57      470.75     30.82 o 
  -3   7  16       99.98      103.01     11.78 o 
  -2   7  16       74.13       81.27      9.98 o 
  -1   7  16       86.03      100.05     11.14 o 
   0   7  16      516.71      463.09     26.32 o 
   1   7  16      420.41      413.68     25.80 o 
   2   7  16       28.70       31.18     11.46 o 
   3   7  16      204.55      192.66     30.31 o 
   4   7  16      123.06      114.10     45.04 o 
   5   7  16        2.30       -4.14     18.47 o 
   6   7  16        0.85       -4.92     15.38 o 
  -7   8  16       17.13       21.23     18.49 o 
  -6   8  16      266.51      242.75     24.71 o 
  -5   8  16      285.16      292.56     30.97 o 
  -4   8  16      305.81      307.07     40.98 o 
  -3   8  16       15.79       21.08      6.85 o 
  -2   8  16       20.09       21.94      6.46 o 
  -1   8  16      500.40      486.12     24.29 o 
   0   8  16      208.73      220.57     21.62 o 
   1   8  16      380.78      416.99     33.10 o 
   2   8  16      121.36      142.74     25.78 o 
   3   8  16     4138.92     4513.72    114.77 o 
   4   8  16        5.99      -13.51     23.75 o 
   5   8  16       75.63       89.22     25.90 o 
   6   8  16       17.27       21.74     16.73 o 
  -6   9  16        6.34        6.58     18.80 o 
  -5   9  16        2.49        2.03      9.74 o 
  -4   9  16       15.67       25.20     10.38 o 
  -3   9  16        0.01       -2.96      6.09 o 
  -2   9  16      412.85      405.87     24.90 o 
  -1   9  16       73.26       78.06     13.63 o 
   0   9  16       96.76       67.93     13.91 o 
   1   9  16      391.07      381.47     31.87 o 
   2   9  16      121.16       90.43     16.60 o 
   3   9  16       59.06       69.40     16.11 o 
   4   9  16      309.65      346.04     73.95 o 
   5   9  16       47.60       68.32     22.71 o 
   6   9  16       63.39      116.47     29.35 o 
  -6  10  16        0.21        4.19     18.22 o 
  -5  10  16        5.51        2.35     15.26 o 
  -4  10  16       24.82        7.88     10.88 o 
  -3  10  16      142.59      142.34     21.27 o 
  -2  10  16      180.18      187.44     17.53 o 
  -1  10  16       24.15        6.57      6.54 o 
   0  10  16      115.19      114.28     22.66 o 
   1  10  16        8.03       14.63     12.23 o 
   2  10  16        6.61       15.43     11.00 o 
   3  10  16      209.43      202.12     25.54 o 
   4  10  16        0.02       17.59     16.82 o 
   5  10  16       51.88       46.90     24.21 o 
   6  10  16       75.66       93.33     27.19 o 
  -6  11  16      252.67      220.28     44.24 o 
  -5  11  16        1.93       52.30     21.21 o 
  -4  11  16      207.17      255.66     29.74 o 
  -3  11  16      243.38      251.81     28.71 o 
  -2  11  16       39.54       35.74     15.74 o 
  -1  11  16      622.83      656.78     66.59 o 
   0  11  16       72.67       79.59     19.78 o 
   1  11  16        1.28        4.33      8.22 o 
   2  11  16        9.32       11.95     14.34 o 
   3  11  16      160.53      213.19     29.24 o 
   4  11  16        7.12      -16.07     16.07 o 
   5  11  16        0.01      -21.88     21.88 o 
  -5  12  16        1.62        9.11     14.24 o 
  -4  12  16      230.98      283.31     44.86 o 
  -3  12  16       15.97       12.52     10.59 o 
  -2  12  16      214.07      225.24     35.43 o 
  -1  12  16       31.54       30.63     13.70 o 
   0  12  16      170.41      177.52     28.77 o 
   1  12  16       15.79        6.42     10.34 o 
   2  12  16      172.81      184.54     27.74 o 
   3  12  16       12.88       43.38     20.31 o 
   4  12  16        6.23       11.32     26.09 o 
   5  12  16       21.96       75.26     30.44 o 
  -5  13  16       15.85       12.29     13.35 o 
  -4  13  16       97.41       93.11     24.09 o 
  -3  13  16       78.70       84.38     24.53 o 
  -2  13  16       93.65       71.77     19.16 o 
  -1  13  16       24.30       28.14     14.04 o 
   0  13  16      456.33      461.66     55.99 o 
   1  13  16        8.22      -12.37     17.36 o 
   2  13  16        1.04      -22.42     22.42 o 
   3  13  16        5.93        8.37     14.18 o 
   4  13  16       74.06       72.66     22.84 o 
  -4  14  16        3.48       15.30     14.18 o 
  -3  14  16       15.62        4.66     11.57 o 
  -2  14  16       45.17       39.13     14.14 o 
  -1  14  16      320.38      357.57     38.49 o 
   0  14  16     1201.05     1360.34     71.21 o 
   1  14  16       77.50       63.25     25.32 o 
   2  14  16       15.73       37.37     21.79 o 
   3  14  16       71.06       72.48     27.39 o 
   4  14  16        6.80       -7.21     16.88 o 
  -4  15  16       69.24       31.68     22.54 o 
  -3  15  16      205.74       87.69     47.00 o 
  -2  15  16       31.24       22.05     21.00 o 
  -1  15  16       57.27       16.59     20.67 o 
   0  15  16      806.85     1021.63     96.04 o 
   1  15  16      379.76      347.09     57.03 o 
   2  15  16       18.22       80.89     31.01 o 
   3  15  16      326.32      358.11     57.44 o 
  -2  16  16       25.62       48.63     15.99 o 
  -1  16  16       44.34       44.49     24.24 o 
   0  16  16       83.59      114.44     35.54 o 
   1  16  16       24.18       85.96     46.56 o 
   2  16  16      300.23      347.48     70.91 o 
   0  17  16       67.14       32.26     24.51 o 
  -7   0  17       19.55        0.43     15.17 o 
  -5   0  17      776.72      830.87     56.61 o 
  -3   0  17       33.33       51.64     22.02 o 
  -1   0  17       23.51       13.23     15.43 o 
   1   0  17       61.38       59.66     11.16 o 
   3   0  17     2523.95     2251.62     80.37 o 
   5   0  17      229.77      156.48     51.40 o 
   7   0  17      700.02      824.10    127.25 o 
  -8   1  17        0.01       36.11     21.45 o 
  -7   1  17        8.06       -1.22     11.29 o 
  -6   1  17       68.95       84.26     26.18 o 
  -5   1  17      503.16      536.06     29.56 o 
  -4   1  17      174.65      165.43     14.43 o 
  -3   1  17      335.87      275.18     26.67 o 
  -2   1  17     2202.08     2237.41     57.05 o 
  -1   1  17       34.26       46.33     17.54 o 
   0   1  17       44.70       40.45      5.90 o 
   1   1  17      150.16      121.27     10.49 o 
   2   1  17     1075.03     1034.00     39.50 o 
   3   1  17      752.77      720.85     47.12 o 
   4   1  17       38.57       22.17     18.63 o 
   5   1  17      764.58      767.26     73.24 o 
   6   1  17       31.58       36.42     23.29 o 
   7   1  17        0.04       26.91     35.88 o 
  -7   2  17       97.06       83.17     47.32 o 
  -6   2  17        4.14       15.00     10.92 o 
  -5   2  17       55.11       57.27     10.42 o 
  -4   2  17       41.72       34.66      7.45 o 
  -3   2  17     2793.09     2689.43     44.41 o 
  -2   2  17      816.35      763.80     43.55 o 
  -1   2  17      305.00      324.58     18.77 o 
   0   2  17       97.76       89.70      8.71 o 
   1   2  17       17.88       20.62      5.85 o 
   2   2  17        3.54        3.15      6.47 o 
   3   2  17      282.72      307.70     31.69 o 
   4   2  17      528.34      552.07     63.29 o 
   5   2  17        1.90        5.30     18.96 o 
   6   2  17        1.61       -1.16     22.20 o 
   7   2  17        2.03        3.28     21.38 o 
  -7   3  17        0.01        4.06     12.01 o 
  -6   3  17        6.04       15.81     14.40 o 
  -5   3  17     3020.43     3249.96     86.10 o 
  -4   3  17      370.41      373.98     21.19 o 
  -3   3  17        9.87       13.55      6.65 o 
  -2   3  17        0.63        2.19      4.09 o 
  -1   3  17       37.06       29.05      3.78 o 
   0   3  17      197.49      206.93     12.07 o 
   1   3  17      236.79      222.71     14.54 o 
   2   3  17      170.06      170.22     14.29 o 
   3   3  17       19.12       13.64      9.71 o 
   4   3  17       34.73       65.45     37.93 o 
   5   3  17        6.06       21.29     16.54 o 
   6   3  17        0.00       -5.82     17.56 o 
   7   3  17        6.02       14.62     19.62 o 
  -7   4  17        4.67       18.54     29.09 o 
  -6   4  17        9.91       -5.19     10.58 o 
  -5   4  17     1063.15     1091.76     50.73 o 
  -4   4  17      409.58      430.16     35.55 o 
  -3   4  17      130.71      101.64     13.52 o 
  -2   4  17      175.61      183.44     14.68 o 
  -1   4  17       20.17       16.99      5.35 o 
   0   4  17       40.40       47.23      8.21 o 
   1   4  17      123.10      117.46     11.15 o 
   2   4  17      860.95      824.07     30.19 o 
   3   4  17      399.10      376.36     34.39 o 
   4   4  17      219.18      216.91     37.94 o 
   5   4  17       35.70       25.28     28.45 o 
   6   4  17       39.69       33.38     40.76 o 
   7   4  17       94.36      158.77     44.60 o 
  -7   5  17        0.01       17.18     16.04 o 
  -6   5  17       47.85       67.78     15.86 o 
  -5   5  17      250.83      256.28     23.11 o 
  -4   5  17     1307.78     1395.65     48.22 o 
  -3   5  17      117.12      105.40     11.20 o 
  -2   5  17      185.48      186.85     13.07 o 
  -1   5  17      102.07      102.15      9.89 o 
   0   5  17        6.75       16.69      6.45 o 
   1   5  17      934.73      881.58     35.15 o 
   2   5  17      291.46      289.35     23.85 o 
   3   5  17      582.27      584.30     36.59 o 
   4   5  17       30.06       23.79     12.46 o 
   5   5  17      158.76      122.95     33.73 o 
   6   5  17       42.08       48.77     20.37 o 
   7   5  17      141.53      259.97     54.83 o 
  -7   6  17        4.22       -9.09     40.92 o 
  -6   6  17        1.54       -7.50      7.50 o 
  -5   6  17       27.74       12.12     10.10 o 
  -4   6  17      344.03      360.83     26.24 o 
  -3   6  17       21.54       23.12      7.48 o 
  -2   6  17      328.43      315.41     18.40 o 
  -1   6  17       35.00       30.85      6.94 o 
   0   6  17     1141.28     1136.82     40.74 o 
   1   6  17     2615.41     2729.94     58.40 o 
   2   6  17      335.95      346.76     29.06 o 
   3   6  17       89.84       82.70     14.35 o 
   4   6  17      727.34      711.07     67.87 o 
   5   6  17       84.04       51.84     20.18 o 
   6   6  17       29.46       26.32     25.99 o 
  -7   7  17       50.28      110.09     49.46 o 
  -6   7  17        3.98       -2.58     13.22 o 
  -5   7  17       34.90       32.90     20.78 o 
  -4   7  17        0.88        3.10      6.77 o 
  -3   7  17      319.46      321.00     21.74 o 
  -2   7  17       59.01       61.83      9.88 o 
  -1   7  17      454.12      434.63     24.89 o 
   0   7  17       33.60       30.43      8.94 o 
   1   7  17      252.58      283.53     19.67 o 
   2   7  17      273.97      293.12     24.02 o 
   3   7  17     1461.93     1499.31     62.32 o 
   4   7  17      831.31      782.97     71.81 o 
   5   7  17      159.21      208.97     44.31 o 
   6   7  17        0.08      -16.45     16.45 o 
  -7   8  17       34.11       35.40     25.77 o 
  -6   8  17      398.40      433.48     39.73 o 
  -5   8  17      273.01      239.34     37.64 o 
  -4   8  17      308.08      343.90     51.79 o 
  -3   8  17      252.92      236.09     19.80 o 
  -2   8  17      392.68      415.49     25.38 o 
  -1   8  17      521.74      555.67     29.17 o 
   0   8  17       33.33       29.70      9.46 o 
   1   8  17       36.44       29.44     12.42 o 
   2   8  17        3.47       17.27     13.18 o 
   3   8  17      135.93      148.47     20.25 o 
   4   8  17       35.72       83.45     42.16 o 
   5   8  17        3.16       -7.08     23.81 o 
   6   8  17        5.88       31.91     18.27 o 
  -6   9  17       11.03       35.86     32.97 o 
  -5   9  17       25.07       25.33     21.86 o 
  -4   9  17      793.41      887.50     53.46 o 
  -3   9  17      357.23      385.64     28.93 o 
  -2   9  17      202.67      170.11     19.73 o 
  -1   9  17      564.98      533.76     33.24 o 
   0   9  17      513.33      478.57     37.38 o 
   1   9  17      512.39      547.06     39.25 o 
   2   9  17        2.92        2.39      9.57 o 
   3   9  17       30.48       38.61     13.49 o 
   4   9  17        2.05       21.89     25.36 o 
   5   9  17        1.49       11.46     15.69 o 
   6   9  17        3.59       34.87     20.32 o 
  -6  10  17       96.88       81.31     30.47 o 
  -5  10  17      303.24      336.65     50.12 o 
  -4  10  17      266.20      336.48     33.82 o 
  -3  10  17      100.08      100.14     18.93 o 
  -2  10  17      256.01      283.90     25.69 o 
  -1  10  17        0.03        2.44      7.15 o 
   0  10  17     1170.72     1198.74     71.39 o 
   1  10  17      399.24      372.85     39.24 o 
   2  10  17      267.50      261.82     29.15 o 
   3  10  17       72.93       66.24     19.69 o 
   4  10  17       22.22       49.27     38.12 o 
   5  10  17       14.66        9.83     18.16 o 
  -6  11  17       55.97       93.06     30.65 o 
  -5  11  17      162.57      183.07     38.60 o 
  -4  11  17       12.45       10.05     10.30 o 
  -3  11  17       14.47       -9.06     11.51 o 
  -2  11  17       46.83       40.08     12.61 o 
  -1  11  17        7.80       -1.79      7.42 o 
   0  11  17      629.61      709.34     56.87 o 
   1  11  17      164.25      165.83     41.67 o 
   2  11  17       89.15       93.21     17.16 o 
   3  11  17     1548.71     1654.98     72.81 o 
   4  11  17       44.35       15.53     20.38 o 
   5  11  17      124.53      180.65     87.58 o 
  -5  12  17       35.22       43.02     16.25 o 
  -4  12  17       32.71       19.25     20.05 o 
  -3  12  17      181.69      169.39     24.70 o 
  -2  12  17       31.62       34.96     15.79 o 
  -1  12  17      141.40      201.96     33.47 o 
   0  12  17       38.31       37.23     14.67 o 
   1  12  17      197.05      202.31     29.99 o 
   2  12  17      859.53      930.32     62.25 o 
   3  12  17      593.16      750.34     61.55 o 
   4  12  17       51.97       85.02     22.74 o 
   5  12  17       72.78      217.32     46.84 o 
  -5  13  17       21.25        5.77     20.93 o 
  -4  13  17       38.09        6.87     12.61 o 
  -3  13  17        6.47       18.71     14.94 o 
  -2  13  17       50.24       61.95     20.84 o 
  -1  13  17      312.97      296.52     73.24 o 
   0  13  17      164.66      180.41     29.71 o 
   1  13  17      142.99      154.02     27.36 o 
   2  13  17       48.46       26.61     18.52 o 
   3  13  17      176.43      187.89     32.68 o 
   4  13  17        3.82       -2.16     14.28 o 
  -4  14  17       97.32       41.93     20.63 o 
  -3  14  17      581.80      616.58     54.89 o 
  -2  14  17      266.81      244.57     33.55 o 
  -1  14  17       95.52      106.38     21.60 o 
   0  14  17        3.26       44.94     15.39 o 
   1  14  17        8.51        2.17     19.35 o 
   2  14  17      146.09      147.12     37.62 o 
   3  14  17        0.32      -24.06     24.06 o 
  -3  15  17       73.53       71.23     23.46 o 
  -2  15  17      106.57      114.21     23.85 o 
  -1  15  17       60.29       17.21     14.62 o 
   0  15  17      177.05      237.20     54.94 o 
   1  15  17      166.81      214.07     46.67 o 
   2  15  17       94.90      114.57     47.89 o 
   3  15  17       16.68      -18.26     52.26 o 
  -2  16  17       78.99      142.05     28.41 o 
  -1  16  17      152.62      166.43     43.49 o 
   0  16  17       27.30       22.07     20.28 o 
   1  16  17      551.97      515.25     72.61 o 
   2  16  17      315.42      310.89     57.05 o 
  -6   0  18       89.12       78.78     37.75 o 
  -4   0  18     1634.66     1618.71     50.64 o 
  -2   0  18      739.37      831.85     75.93 o 
   0   0  18      419.66      482.64     32.01 o 
   2   0  18     1924.41     1978.86     72.48 o 
   4   0  18        0.95      -20.85     28.10 o 
   6   0  18        0.19       -2.93     30.47 o 
  -7   1  18        2.98       31.92     17.31 o 
  -6   1  18       42.03       36.50     11.38 o 
  -5   1  18      824.74      897.92     36.54 o 
  -4   1  18     3355.58     3450.58    117.74 o 
  -3   1  18     1247.22     1378.26     95.35 o 
  -2   1  18        0.24        1.02      8.06 o 
  -1   1  18      334.86      264.79     30.47 o 
   0   1  18       69.47       56.35      7.75 o 
   1   1  18      161.78      144.96     14.23 o 
   2   1  18     2631.19     2710.95     65.30 o 
   3   1  18      563.25      511.50     34.51 o 
   4   1  18        0.36       -5.79     12.68 o 
   5   1  18      158.92      134.80     35.06 o 
   6   1  18        0.55      -27.26     27.26 o 
   7   1  18        2.53       -7.92     18.71 o 
  -7   2  18       39.52       39.77     17.01 o 
  -6   2  18        0.18      -13.83     13.83 o 
  -5   2  18      309.45      315.09     22.12 o 
  -4   2  18     2507.40     2464.08    105.72 o 
  -3   2  18     1074.95     1080.46     27.38 o 
  -2   2  18        3.54       -6.69     22.30 o 
  -1   2  18       33.32       22.68      7.08 o 
   0   2  18      189.74      204.30     12.60 o 
   1   2  18      314.35      330.70     19.12 o 
   2   2  18       69.54       48.27      9.99 o 
   3   2  18       64.03       65.69     14.30 o 
   4   2  18     1532.23     1174.57     62.39 o 
   5   2  18        0.66       -0.87     18.31 o 
   6   2  18       12.17       -8.18     25.11 o 
   7   2  18        2.82       -5.85     28.30 o 
  -7   3  18        0.45       -8.90     26.24 o 
  -6   3  18       43.43       70.38     21.34 o 
  -5   3  18       99.93      110.40     14.04 o 
  -4   3  18       35.34       56.69     13.21 o 
  -3   3  18     3509.58     3534.55     75.10 o 
  -2   3  18        4.99       -4.39      5.62 o 
  -1   3  18      421.89      424.53     26.78 o 
   0   3  18      913.20      933.50     29.78 o 
   1   3  18      170.62      156.53     13.62 o 
   2   3  18     7851.28     7796.33    110.83 o 
   3   3  18     1064.59     1045.59     48.30 o 
   4   3  18     1303.19     1279.93     65.60 o 
   5   3  18       40.71       14.28     18.33 o 
   6   3  18       56.55       58.45     26.35 o 
   7   3  18      363.51      453.73     70.29 o 
  -7   4  18        0.89        0.35     12.16 o 
  -6   4  18       45.19       50.68     14.21 o 
  -5   4  18      117.54      135.55     17.94 o 
  -4   4  18       53.50       62.87     19.33 o 
  -3   4  18     1655.49     1716.47     58.03 o 
  -2   4  18      249.39      234.20     20.98 o 
  -1   4  18      224.41      247.53     15.86 o 
   0   4  18      190.53      185.73     14.37 o 
   1   4  18        0.33       -2.40      6.43 o 
   2   4  18     2466.81     2368.22     62.26 o 
   3   4  18     2610.83     2669.78     91.43 o 
   4   4  18      929.64      880.93     55.31 o 
   5   4  18       16.72        0.95     17.48 o 
   6   4  18       48.58       81.68     31.36 o 
   7   4  18       48.82      110.31     38.23 o 
  -7   5  18       94.81      131.30     28.76 o 
  -6   5  18       56.33       38.22     15.79 o 
  -5   5  18       23.42        8.82      7.71 o 
  -4   5  18     1506.36     1649.97    110.30 o 
  -3   5  18       12.15       11.81      5.15 o 
  -2   5  18     1454.15     1514.06     38.72 o 
  -1   5  18       48.87       45.84      8.07 o 
   0   5  18      133.74      129.14     16.66 o 
   1   5  18        3.34        0.89      8.03 o 
   2   5  18       92.23       90.83     16.23 o 
   3   5  18       85.57       70.65     21.41 o 
   4   5  18       63.15       32.01     20.21 o 
   5   5  18       18.09       -5.94     21.07 o 
   6   5  18        0.01       20.41     21.88 o 
  -7   6  18        9.26        5.35     11.15 o 
  -6   6  18       24.45       31.90     12.29 o 
  -5   6  18       20.32       34.85     18.13 o 
  -4   6  18     2102.90     2221.99     63.08 o 
  -3   6  18     2153.36     2228.97     52.97 o 
  -2   6  18     1098.27     1104.76     36.94 o 
  -1   6  18        4.69        5.58      6.01 o 
   0   6  18       19.91       10.17      8.47 o 
   1   6  18        9.21       14.61      7.02 o 
   2   6  18        3.18        2.68     11.72 o 
   3   6  18       23.18       17.05     11.54 o 
   4   6  18        7.17       10.77     15.04 o 
   5   6  18        1.86      -24.80     24.80 o 
   6   6  18        1.18       10.66     23.99 o 
  -7   7  18      189.83      267.68     68.34 o 
  -6   7  18        8.51       18.53     10.93 o 
  -5   7  18      219.48      254.16     39.50 o 
  -4   7  18      295.06      261.62     29.08 o 
  -3   7  18       25.35       23.39      7.89 o 
  -2   7  18       76.41       56.07     10.08 o 
  -1   7  18        5.83        7.04      9.50 o 
   0   7  18       86.88       79.21     13.43 o 
   1   7  18      122.17      137.33     18.40 o 
   2   7  18     2719.18     2795.28     83.69 o 
   3   7  18      144.94      155.40     28.28 o 
   4   7  18      185.01      212.27     60.56 o 
   5   7  18      167.95      111.79     32.61 o 
   6   7  18       32.56       22.78     16.28 o 
  -6   8  18        8.28       -5.92     16.87 o 
  -5   8  18        2.17        0.86     13.89 o 
  -4   8  18       56.07       45.71     17.18 o 
  -3   8  18      148.58      137.38     17.59 o 
  -2   8  18       41.11       27.24      7.99 o 
  -1   8  18        2.25        7.77      6.20 o 
   0   8  18      260.05      297.33     31.24 o 
   1   8  18     1747.02     1771.04     70.40 o 
   2   8  18     4586.70     4674.61    113.90 o 
   3   8  18        4.53      -13.65     13.65 o 
   4   8  18      806.03      944.10     81.26 o 
   5   8  18       45.41       28.39     22.96 o 
   6   8  18       16.80      -20.57     20.89 o 
  -6   9  18       10.74       16.14     15.92 o 
  -5   9  18       37.30       52.33     20.75 o 
  -4   9  18        0.35       -0.46      9.42 o 
  -3   9  18       10.44       18.37     13.85 o 
  -2   9  18      440.80      461.96     31.69 o 
  -1   9  18      115.05       86.89     13.97 o 
   0   9  18      316.96      336.75     32.62 o 
   1   9  18      329.18      309.75     30.04 o 
   2   9  18     1991.96     2061.58     65.65 o 
   3   9  18      130.24      111.12     24.41 o 
   4   9  18       26.93      -13.24     27.10 o 
   5   9  18        0.05        7.19     19.11 o 
   6   9  18        1.08        5.48     13.92 o 
  -6  10  18      129.38      174.55     39.30 o 
  -5  10  18       11.54       12.78     39.28 o 
  -4  10  18        2.62       -0.28      8.28 o 
  -3  10  18      366.50      414.60     39.88 o 
  -2  10  18     1202.24     1232.24     53.13 o 
  -1  10  18      289.79      261.68     24.57 o 
   0  10  18      724.04      795.86     60.37 o 
   1  10  18      314.89      333.86     38.44 o 
   2  10  18      792.58      896.61     53.58 o 
   3  10  18       70.98       86.76     18.42 o 
   4  10  18      171.91      201.93     57.67 o 
   5  10  18       39.50       26.09     16.82 o 
  -5  11  18      207.98      209.02     39.47 o 
  -4  11  18        9.33        3.85     11.78 o 
  -3  11  18      124.67      123.97     21.47 o 
  -2  11  18      524.08      523.03     41.67 o 
  -1  11  18      205.62      151.40     28.47 o 
   0  11  18       56.65       66.68     20.84 o 
   1  11  18        2.44       14.28     32.33 o 
   2  11  18      164.32      182.62     24.91 o 
   3  11  18       57.90       58.10     23.95 o 
   4  11  18       27.36       72.10     29.79 o 
   5  11  18       72.08       88.82     31.64 o 
  -5  12  18       29.14       44.90     22.41 o 
  -4  12  18      292.45      349.94     50.53 o 
  -3  12  18        9.21       13.38     11.86 o 
  -2  12  18       72.87       50.97     19.14 o 
  -1  12  18      239.18      191.27     33.10 o 
   0  12  18        0.25       16.45     11.49 o 
   1  12  18      421.93      484.95     48.27 o 
   2  12  18      129.73      170.96     46.17 o 
   3  12  18        1.02      -17.04     17.04 o 
   4  12  18       26.69       29.83     15.89 o 
  -4  13  18        2.03       -8.38     19.02 o 
  -3  13  18      259.47      306.48     46.71 o 
  -2  13  18       49.97       20.33     14.08 o 
  -1  13  18      169.05      135.20     28.36 o 
   0  13  18       34.75       42.66     16.76 o 
   1  13  18      450.27      446.24     45.92 o 
   2  13  18      329.13      358.42     55.81 o 
   3  13  18        0.08       15.63     13.95 o 
   4  13  18        0.93      -16.58     16.92 o 
  -4  14  18        3.59        0.35     15.25 o 
  -3  14  18       88.66       64.44     19.84 o 
  -2  14  18        7.54       17.68     17.13 o 
  -1  14  18        7.41        1.26     24.36 o 
   0  14  18      278.60      326.47     38.10 o 
   1  14  18      106.57       88.97     38.88 o 
   2  14  18     1181.33     1265.99    114.91 o 
   3  14  18        0.06      -31.99     31.99 o 
  -3  15  18      172.05      184.43     32.63 o 
  -2  15  18      152.65      164.59     28.96 o 
  -1  15  18        4.05       -2.30     26.05 o 
   0  15  18      314.35      349.05     66.00 o 
   1  15  18       11.33      -28.57     28.57 o 
   2  15  18      285.89      374.97     61.13 o 
  -2  16  18       20.80       24.46     36.09 o 
  -1  16  18        1.42       -4.31     41.10 o 
   0  16  18       86.48       89.49     32.04 o 
   1  16  18        0.61        8.46     41.00 o 
  -7   0  19       15.81       78.12     33.28 o 
  -5   0  19      215.88      239.76     27.35 o 
  -3   0  19     2147.99     2195.44    130.42 o 
  -1   0  19       20.31       14.34     14.39 o 
   1   0  19     4567.97     4653.61    121.03 o 
   3   0  19    16621.56    16496.53    373.97 o 
   5   0  19        0.84       -0.79     25.44 o 
   7   0  19        0.07      -43.17     43.17 o 
  -7   1  19        7.45       27.63     17.24 o 
  -6   1  19      154.61      168.38     31.92 o 
  -5   1  19      197.90      222.89     17.38 o 
  -4   1  19        6.58       13.61      5.50 o 
  -3   1  19      425.16      458.94     42.85 o 
  -2   1  19        1.77      -13.30     13.30 o 
  -1   1  19      583.49      519.80     43.30 o 
   0   1  19      216.39      255.02     17.12 o 
   1   1  19      265.45      328.47     23.60 o 
   2   1  19     7749.50     7594.09    123.64 o 
   3   1  19      341.32      408.19     32.74 o 
   4   1  19      190.56      118.70     30.15 o 
   5   1  19       14.56      -22.62     22.62 o 
   6   1  19       14.40      -11.99     22.01 o 
   7   1  19       73.32      131.24     40.00 o 
  -7   2  19      246.49      315.97     45.27 o 
  -6   2  19       57.90       47.61     32.88 o 
  -5   2  19      928.64      924.99     35.69 o 
  -4   2  19        0.00        9.16      7.07 o 
  -3   2  19     6481.14     6760.38    161.69 o 
  -2   2  19      315.98      316.73     34.32 o 
  -1   2  19      549.75      462.96     24.90 o 
   0   2  19       26.24       19.32      5.42 o 
   1   2  19       41.54       55.60     10.13 o 
   2   2  19        9.77        7.69      8.21 o 
   3   2  19        2.07       13.62     10.47 o 
   4   2  19       27.64       -0.10     13.94 o 
   5   2  19        1.93       12.92     18.09 o 
   6   2  19       62.39       91.87     56.67 o 
   7   2  19       68.52       42.12     26.61 o 
  -7   3  19      269.02      315.80     44.35 o 
  -6   3  19       99.19       90.25     24.07 o 
  -5   3  19      191.05      186.08     16.64 o 
  -4   3  19      908.07      981.21     44.10 o 
  -3   3  19     3476.22     3436.69     72.50 o 
  -2   3  19      411.22      395.62     24.06 o 
  -1   3  19       75.58       55.95     11.19 o 
   0   3  19        5.83       12.41      5.77 o 
   1   3  19        1.88        7.55      6.83 o 
   2   3  19      396.41      396.80     29.75 o 
   3   3  19      158.05      179.79     25.17 o 
   4   3  19        7.59        8.16     16.00 o 
   5   3  19        0.12       21.14     20.73 o 
   6   3  19        4.95       18.48     36.30 o 
  -7   4  19       87.81      119.14     27.70 o 
  -6   4  19        5.79       18.65     17.40 o 
  -5   4  19     1437.40     1454.88     54.73 o 
  -4   4  19      918.67      908.07     62.79 o 
  -3   4  19        4.48        4.60      6.48 o 
  -2   4  19       73.71       82.53     18.64 o 
  -1   4  19       85.15       82.35      7.69 o 
   0   4  19       68.22       59.44      8.89 o 
   1   4  19        0.11       -0.60      6.50 o 
   2   4  19     5312.29     5392.75    105.85 o 
   3   4  19     1639.51     1694.86     74.23 o 
   4   4  19       88.52      156.69     33.75 o 
   5   4  19        1.28       -3.72     18.29 o 
   6   4  19        4.21       12.91     53.36 o 
  -7   5  19       50.94       89.37     25.10 o 
  -6   5  19       20.71       30.48     19.19 o 
  -5   5  19      495.58      521.41     59.25 o 
  -4   5  19     1034.30     1033.51     57.33 o 
  -3   5  19      252.35      269.63     15.48 o 
  -2   5  19       98.00       83.16     10.25 o 
  -1   5  19      114.38      138.77     12.90 o 
   0   5  19       20.71       18.46      7.64 o 
   1   5  19       22.35       32.09      8.78 o 
   2   5  19     6927.77     6955.82    122.59 o 
   3   5  19     1247.76     1225.43     63.58 o 
   4   5  19       62.03       43.20     21.81 o 
   5   5  19        1.70       33.96     24.96 o 
   6   5  19       58.86       95.87     35.43 o 
  -7   6  19        0.29       -6.39     11.85 o 
  -6   6  19        0.98       10.65     11.61 o 
  -5   6  19       45.71       83.65     20.21 o 
  -4   6  19      137.17      140.49     18.00 o 
  -3   6  19     1414.59     1392.41     41.26 o 
  -2   6  19     1476.17     1569.95     43.76 o 
  -1   6  19        6.33       -4.65      4.65 o 
   0   6  19      341.86      294.45     25.07 o 
   1   6  19      270.88      210.91     21.27 o 
   2   6  19       64.21       49.00     16.83 o 
   3   6  19        5.12       -7.03     10.46 o 
   4   6  19       17.30        7.35     15.90 o 
   5   6  19       39.54       64.68     26.78 o 
   6   6  19       48.86       55.00     26.36 o 
  -7   7  19      123.59      147.06     50.05 o 
  -6   7  19       64.45       51.70     16.92 o 
  -5   7  19       28.99       24.13     10.84 o 
  -4   7  19      130.78      117.80     21.23 o 
  -3   7  19     3139.39     3169.14     67.43 o 
  -2   7  19     1835.12     1921.82     52.17 o 
  -1   7  19      550.79      561.50     28.80 o 
   0   7  19      174.52      215.61     22.15 o 
   1   7  19      286.17      326.29     27.56 o 
   2   7  19      952.04     1080.02     68.53 o 
   3   7  19       73.56       92.55     19.34 o 
   4   7  19      251.86      238.27     41.83 o 
   5   7  19      124.92      106.13     34.41 o 
   6   7  19       16.66       -9.15     17.00 o 
  -6   8  19      121.30      175.93     32.80 o 
  -5   8  19      194.40      214.38     28.67 o 
  -4   8  19       10.39       14.61     10.08 o 
  -3   8  19      618.07      609.27     37.61 o 
  -2   8  19      115.01      111.14     13.96 o 
  -1   8  19      345.04      364.97     24.63 o 
   0   8  19      241.02      234.87     27.83 o 
   1   8  19        4.38       16.08      9.64 o 
   2   8  19       22.33       20.63     14.55 o 
   3   8  19      113.74      111.17     24.25 o 
   4   8  19      198.38      187.76     38.97 o 
   5   8  19       54.84       99.32     37.46 o 
   6   8  19       14.37       -1.12     20.46 o 
  -6   9  19      222.81      233.86     43.47 o 
  -5   9  19      622.57      626.25     48.31 o 
  -4   9  19      241.00      273.55     31.59 o 
  -3   9  19        9.12       14.36     10.54 o 
  -2   9  19       28.84       26.19      9.29 o 
  -1   9  19        7.08       -8.32      8.32 o 
   0   9  19       16.60       38.66     13.16 o 
   1   9  19      111.02      117.57     19.67 o 
   2   9  19      271.46      293.56     31.66 o 
   3   9  19       21.22        9.31     10.81 o 
   4   9  19        0.38      -29.61     29.61 o 
   5   9  19        3.51       10.97     20.03 o 
  -6  10  19      210.43      219.90     43.75 o 
  -5  10  19      341.51      417.87     55.34 o 
  -4  10  19       44.96       23.29     12.19 o 
  -3  10  19      351.63      407.61     42.69 o 
  -2  10  19       11.90       17.51     10.62 o 
  -1  10  19       46.39        5.37     18.15 o 
   0  10  19      496.46      465.86     57.92 o 
   1  10  19       70.32       64.16     20.24 o 
   2  10  19       21.99       33.76     13.44 o 
   3  10  19       12.96        0.06     11.88 o 
   4  10  19        0.00       23.68     22.21 o 
   5  10  19       17.02       82.54     25.10 o 
  -5  11  19        6.13       17.99     16.03 o 
  -4  11  19       28.22       20.12     11.31 o 
  -3  11  19      466.89      526.07     50.13 o 
  -2  11  19        1.02       19.05     10.98 o 
  -1  11  19      119.63      113.71     21.62 o 
   0  11  19     1343.07     1442.44     83.75 o 
   1  11  19      587.45      707.93     71.52 o 
   2  11  19      591.37      708.36     49.19 o 
   3  11  19       35.28       75.96     25.02 o 
   4  11  19        3.90       -3.05     19.18 o 
   5  11  19       71.63       16.14     37.17 o 
  -5  12  19        3.06       -8.90     25.58 o 
  -4  12  19       46.53       62.31     19.50 o 
  -3  12  19        8.49       18.55     11.88 o 
  -2  12  19       55.52       59.52     17.62 o 
  -1  12  19      863.16      922.21     70.96 o 
   0  12  19     1025.65     1091.13     73.80 o 
   1  12  19      293.88      338.51     40.16 o 
   2  12  19        6.13        7.43     22.95 o 
   3  12  19       73.76       70.59     26.87 o 
   4  12  19      414.21      584.84     74.12 o 
  -4  13  19        0.00       60.53     57.78 o 
  -3  13  19        3.39       -5.20     28.11 o 
  -2  13  19      153.82      146.74     32.36 o 
  -1  13  19       39.51       61.20     21.00 o 
   0  13  19      282.35      344.50     42.61 o 
   1  13  19      290.90      304.43     38.94 o 
   2  13  19      620.25      670.70    100.44 o 
   3  13  19       52.35       50.98     28.93 o 
   4  13  19        3.70       -3.33     11.79 o 
  -3  14  19      337.35      374.50     52.20 o 
  -2  14  19      285.35      335.44     46.75 o 
  -1  14  19      241.47      218.11     36.07 o 
   0  14  19      412.03      455.81     50.15 o 
   1  14  19       86.65       86.72     32.66 o 
   2  14  19      139.25      173.55     45.14 o 
   3  14  19        4.49        6.80     20.77 o 
  -3  15  19      309.94      366.74     73.33 o 
  -2  15  19        1.38       46.25     17.06 o 
  -1  15  19      526.79      576.71     51.80 o 
   0  15  19       64.26      128.93     37.58 o 
   1  15  19       75.37       58.99     30.22 o 
   2  15  19       83.97       52.00     30.09 o 
  -1  16  19      388.82      486.05     99.50 o 
   0  16  19      289.12      360.72     62.78 o 
  -6   0  20     3063.25     3363.24    190.72 o 
  -4   0  20     2774.30     2693.92    153.83 o 
  -2   0  20       39.78       30.75     16.33 o 
   0   0  20        0.31       52.94     20.09 o 
   2   0  20      513.19      502.37     46.69 o 
   4   0  20        6.55       20.32     24.02 o 
   6   0  20        0.11      -34.97     34.97 o 
  -7   1  20       95.05      137.28     30.30 o 
  -6   1  20       19.90       34.00     17.11 o 
  -5   1  20     1316.07     1305.95     50.94 o 
  -4   1  20     1276.29     1264.52     74.75 o 
  -3   1  20     1726.20     1610.85     81.37 o 
  -2   1  20        0.84       -8.24     10.23 o 
  -1   1  20       23.72       27.46     12.26 o 
   0   1  20       82.57       64.48     10.69 o 
   1   1  20     1236.11     1211.12     45.27 o 
   2   1  20      769.89      765.28     40.66 o 
   3   1  20       65.17       49.32     13.30 o 
   4   1  20       98.93      106.36     27.45 o 
   5   1  20       13.87        5.92     15.99 o 
   6   1  20        8.32      -24.03     24.03 o 
  -7   2  20       83.01      123.50     44.84 o 
  -6   2  20        3.47       -3.32     31.36 o 
  -5   2  20        2.82        5.72      6.35 o 
  -4   2  20      547.95      525.55     20.66 o 
  -3   2  20        7.82       24.97     14.16 o 
  -2   2  20        3.78       -6.71     10.64 o 
  -1   2  20       21.69       18.92      7.42 o 
   0   2  20      176.32      181.26     13.39 o 
   1   2  20     1713.96     1627.16     46.13 o 
   2   2  20      167.17      163.16     17.81 o 
   3   2  20       19.24       -1.31     11.55 o 
   4   2  20      677.26      624.74     62.44 o 
   5   2  20       45.86       70.59     27.00 o 
   6   2  20      419.76      530.01     69.50 o 
  -7   3  20        7.21       -3.68     12.75 o 
  -6   3  20      153.85      104.90     25.47 o 
  -5   3  20      112.09       85.18     16.22 o 
  -4   3  20      299.60      283.65     18.35 o 
  -3   3  20      812.72      784.18     27.94 o 
  -2   3  20      466.54      425.98     24.10 o 
  -1   3  20       29.42       36.56     10.87 o 
   0   3  20        0.00        1.79      4.64 o 
   1   3  20     2618.76     2438.46     57.65 o 
   2   3  20     1449.80     1462.97     49.99 o 
   3   3  20       18.80        6.67     12.42 o 
   4   3  20      535.76      477.45     55.62 o 
   5   3  20       78.54      120.67     34.58 o 
   6   3  20        7.59        9.08     27.01 o 
  -7   4  20       29.19       21.84     28.33 o 
  -6   4  20      337.80      367.40     45.18 o 
  -5   4  20        4.50       -7.49      8.35 o 
  -4   4  20       99.14       72.76     14.14 o 
  -3   4  20     1594.79     1646.72     55.61 o 
  -2   4  20      675.60      696.62     36.07 o 
  -1   4  20        4.51        4.44      3.34 o 
   0   4  20        6.78        1.86      5.45 o 
   1   4  20       53.66       49.89     10.04 o 
   2   4  20      237.49      264.64     25.33 o 
   3   4  20     4015.64     3963.19    114.92 o 
   4   4  20      157.60      190.03     36.53 o 
   5   4  20        5.07       26.29     18.58 o 
   6   4  20       70.02       88.72     41.37 o 
  -7   5  20      113.33      167.39     33.22 o 
  -6   5  20       80.65       44.82     17.58 o 
  -5   5  20      407.39      400.77     44.76 o 
  -4   5  20       30.86        7.06      9.47 o 
  -3   5  20       11.93       13.72      7.49 o 
  -2   5  20       44.29       45.73     10.47 o 
  -1   5  20       58.62       62.45      9.36 o 
   0   5  20       24.25       13.32      7.12 o 
   1   5  20       22.54       19.60      9.07 o 
   2   5  20      232.60      239.16     24.25 o 
   3   5  20      686.86      651.51     47.51 o 
   4   5  20       87.30      117.82     30.14 o 
   5   5  20        2.44       -1.98     18.38 o 
   6   5  20        0.02       25.26     23.60 o 
  -7   6  20      320.70      405.27     50.57 o 
  -6   6  20       21.43       10.50     11.19 o 
  -5   6  20       78.22       60.48     19.20 o 
  -4   6  20      278.47      269.41     30.40 o 
  -3   6  20      680.50      671.16     27.53 o 
  -2   6  20      151.07      150.42     13.66 o 
  -1   6  20       56.22       46.57     13.05 o 
   0   6  20        3.04        2.83      7.39 o 
   1   6  20      338.96      307.23     26.15 o 
   2   6  20       10.91       -0.09     10.20 o 
   3   6  20        1.41       -5.07      9.37 o 
   4   6  20        8.42      -15.46     18.04 o 
   5   6  20        4.33       20.44     22.27 o 
   6   6  20       11.57      -24.03     24.03 o 
  -6   7  20      298.61      331.64     43.09 o 
  -5   7  20      155.44      145.96     23.79 o 
  -4   7  20      150.16      182.16     26.09 o 
  -3   7  20      188.89      183.01     20.85 o 
  -2   7  20      187.84      177.43     16.39 o 
  -1   7  20      437.44      407.71     24.80 o 
   0   7  20      312.68      264.14     31.60 o 
   1   7  20     1247.06     1305.06     55.27 o 
   2   7  20      244.62      298.23     37.18 o 
   3   7  20       53.64       35.41     15.29 o 
   4   7  20       37.63       29.13     15.93 o 
   5   7  20       62.19       43.35     22.46 o 
   6   7  20       32.79       10.93     18.18 o 
  -6   8  20      247.64      227.95     31.18 o 
  -5   8  20      387.94      386.79     38.91 o 
  -4   8  20      510.04      672.52     49.19 o 
  -3   8  20       21.08       32.37     14.42 o 
  -2   8  20      524.53      593.20     30.85 o 
  -1   8  20       24.49        9.17      9.84 o 
   0   8  20      499.66      500.96     43.88 o 
   1   8  20      399.09      405.14     31.70 o 
   2   8  20      236.21      278.23     36.40 o 
   3   8  20     1681.64     1730.04     94.91 o 
   4   8  20      171.95      124.36     31.37 o 
   5   8  20      113.96      124.17     65.80 o 
  -6   9  20       41.94       53.38     26.12 o 
  -5   9  20       36.35       23.76     13.86 o 
  -4   9  20      163.24      147.53     24.98 o 
  -3   9  20       62.89       89.27     19.99 o 
  -2   9  20       14.01       14.43     11.76 o 
  -1   9  20       73.67       87.21     14.16 o 
   0   9  20        0.00        1.32      8.68 o 
   1   9  20        3.32        0.70     10.66 o 
   2   9  20      224.24      265.49     30.55 o 
   3   9  20      313.76      361.31     48.07 o 
   4   9  20      742.79      863.25     80.40 o 
   5   9  20      553.42      571.25     58.60 o 
  -5  10  20        7.01       16.71     33.27 o 
  -4  10  20      171.03      173.18     32.80 o 
  -3  10  20      457.46      457.97     41.45 o 
  -2  10  20      330.25      365.35     38.24 o 
  -1  10  20      324.78      353.33     35.24 o 
   0  10  20      814.82      805.16     63.50 o 
   1  10  20      215.39      189.41     32.15 o 
   2  10  20       38.36       23.10     10.89 o 
   3  10  20        0.00        6.03     10.50 o 
   4  10  20       33.60       -2.56     23.04 o 
   5  10  20      104.04      124.72     31.72 o 
  -5  11  20        9.56       -6.48     13.33 o 
  -4  11  20      233.39      265.93     33.08 o 
  -3  11  20       67.78       54.54     16.61 o 
  -2  11  20      572.77      625.41     47.83 o 
  -1  11  20      742.43      824.14     70.34 o 
   0  11  20       49.36       72.06     24.35 o 
   1  11  20        8.78      -19.34     21.90 o 
   2  11  20       15.00        2.36     14.33 o 
   3  11  20       17.52        1.10     24.43 o 
   4  11  20        5.97       16.16     30.74 o 
  -5  12  20       17.12      -22.05     22.05 o 
  -4  12  20      411.66      372.89     53.14 o 
  -3  12  20      133.35      163.56     26.47 o 
  -2  12  20        7.45       11.58     11.14 o 
  -1  12  20      343.60      279.91     79.43 o 
   0  12  20      502.50      534.14     53.68 o 
   1  12  20       19.69        9.13     46.55 o 
   2  12  20       28.99       -2.18     34.71 o 
   3  12  20       61.38       51.25     42.22 o 
   4  12  20       12.67      -22.00     28.61 o 
  -4  13  20      365.64      361.33     53.75 o 
  -3  13  20        7.15        5.64     33.93 o 
  -2  13  20       63.11       44.59     19.47 o 
  -1  13  20       58.27       59.77     19.80 o 
   0  13  20       12.51       21.50     18.40 o 
   1  13  20       29.87       -5.79     17.13 o 
   2  13  20       74.19       50.50     36.86 o 
   3  13  20       99.89       83.71     26.20 o 
  -3  14  20       25.07       32.71     32.92 o 
  -2  14  20        2.45       -3.84     41.11 o 
  -1  14  20      386.33      378.12     48.35 o 
   0  14  20      466.19      476.85     52.01 o 
   1  14  20      117.34       87.15     40.93 o 
   2  14  20       48.46       26.61     19.96 o 
  -2  15  20       67.01       50.43     19.14 o 
  -1  15  20       76.06       25.34     16.41 o 
   0  15  20      878.59     1017.33    101.80 o 
   1  15  20      258.67      295.78     55.71 o 
  -7   0  21        0.00       27.63     23.27 o 
  -5   0  21      189.97      200.51     47.18 o 
  -3   0  21     1911.11     1832.81    125.06 o 
  -1   0  21      161.76      183.14     40.05 o 
   1   0  21     2308.90     2228.45     87.77 o 
   3   0  21      939.65      798.14     65.39 o 
   5   0  21      439.28      477.34     85.87 o 
  -7   1  21       10.28        1.89     13.02 o 
  -6   1  21        6.67       26.99     26.01 o 
  -5   1  21        1.99       11.15     11.89 o 
  -4   1  21      205.26      212.61     32.29 o 
  -3   1  21      195.32      200.73     38.36 o 
  -2   1  21        7.41       -7.61     10.37 o 
  -1   1  21        3.74       13.31     15.81 o 
   0   1  21       51.13       33.07      7.25 o 
   1   1  21     1938.95     1974.68     58.73 o 
   2   1  21      110.19       97.41     16.29 o 
   3   1  21      517.89      584.90     39.83 o 
   4   1  21       80.52       48.10     21.39 o 
   5   1  21       38.85       20.00     20.18 o 
   6   1  21       12.10       16.97     21.73 o 
  -7   2  21      193.36      231.24     44.80 o 
  -6   2  21      100.96      122.26     27.61 o 
  -5   2  21      417.07      465.12     49.05 o 
  -4   2  21        6.47      -11.14     11.14 o 
  -3   2  21       14.11        5.53     11.98 o 
  -2   2  21        3.88        5.58      9.17 o 
  -1   2  21       57.71       55.44     16.37 o 
   0   2  21      412.29      416.87     20.06 o 
   1   2  21        0.06        1.78      6.11 o 
   2   2  21      280.72      281.12     25.96 o 
   3   2  21        7.98        8.97     11.18 o 
   4   2  21      217.00      178.43     33.99 o 
   5   2  21        6.56       13.92     19.19 o 
   6   2  21       25.90      100.68     39.72 o 
  -7   3  21        5.86       11.06     11.48 o 
  -6   3  21      636.43      659.60     60.94 o 
  -5   3  21      392.58      417.47     46.77 o 
  -4   3  21        7.41        2.71      5.60 o 
  -3   3  21      511.17      457.19     16.04 o 
  -2   3  21       10.93       12.10      5.23 o 
  -1   3  21      145.25      132.16     15.91 o 
   0   3  21       62.13       47.88      8.09 o 
   1   3  21      284.47      269.86     20.18 o 
   2   3  21       18.40       12.87      9.47 o 
   3   3  21        2.95        6.11     10.74 o 
   4   3  21        2.64       -5.04     17.69 o 
   5   3  21       27.25       42.70     27.58 o 
   6   3  21        4.58       56.69     36.84 o 
  -7   4  21      134.69      118.01     28.00 o 
  -6   4  21      247.55      195.29     34.13 o 
  -5   4  21      283.19      249.53     38.47 o 
  -4   4  21      701.81      763.88     39.91 o 
  -3   4  21      273.07      284.90     23.20 o 
  -2   4  21        0.70       -0.86      6.70 o 
  -1   4  21      209.65      162.86      9.39 o 
   0   4  21        1.32       -4.74      5.77 o 
   1   4  21      612.14      589.01     29.96 o 
   2   4  21      104.85      101.16     19.91 o 
   3   4  21      306.58      299.36     46.28 o 
   4   4  21       44.27       12.47     17.88 o 
   5   4  21       28.31       21.54     19.88 o 
   6   4  21       86.89       68.48     32.34 o 
  -7   5  21      126.00      144.60     30.90 o 
  -6   5  21        7.36       19.78     14.77 o 
  -5   5  21      208.43      198.53     32.00 o 
  -4   5  21      341.27      382.44     43.44 o 
  -3   5  21      134.86      140.88     18.35 o 
  -2   5  21       21.92        9.01      6.94 o 
  -1   5  21       63.17       53.76      7.59 o 
   0   5  21       11.00       15.74      7.26 o 
   1   5  21      484.47      436.04     26.25 o 
   2   5  21        3.81       -2.84      8.54 o 
   3   5  21      363.25      382.26     37.44 o 
   4   5  21      413.35      378.56     50.66 o 
   5   5  21        7.35       15.43     20.35 o 
   6   5  21       41.89       28.67     47.17 o 
  -6   6  21       92.54      114.33     26.16 o 
  -5   6  21       30.83       11.65     45.78 o 
  -4   6  21        9.45        7.91      9.97 o 
  -3   6  21        0.55       11.54      7.09 o 
  -2   6  21       61.68       56.54      8.77 o 
  -1   6  21      101.61      105.16     12.21 o 
   0   6  21       98.96       92.38     17.05 o 
   1   6  21     2415.56     2404.45     62.92 o 
   2   6  21       85.58       71.12     15.59 o 
   3   6  21       19.39       16.14     11.90 o 
   4   6  21      646.63      643.62     66.07 o 
   5   6  21      408.94      457.43     61.72 o 
   6   6  21       41.01       82.91     31.88 o 
  -6   7  21      225.39      260.26     67.81 o 
  -5   7  21        1.11        9.80     12.57 o 
  -4   7  21      176.26      195.80     27.80 o 
  -3   7  21      127.76      110.14     20.75 o 
  -2   7  21      156.67      164.70     15.99 o 
  -1   7  21       14.39        9.78      6.69 o 
   0   7  21        0.21       14.58      9.60 o 
   1   7  21      344.56      313.99     31.37 o 
   2   7  21        9.00        0.88     13.69 o 
   3   7  21      343.17      326.14     34.85 o 
   4   7  21      288.96      274.64     46.10 o 
   5   7  21      145.54       92.61     31.12 o 
  -6   8  21       26.84       23.03     40.64 o 
  -5   8  21      111.20      105.29     21.73 o 
  -4   8  21      604.61      563.59     60.42 o 
  -3   8  21       24.77       36.43     17.77 o 
  -2   8  21      396.93      401.00     38.70 o 
  -1   8  21       96.97       80.95     16.08 o 
   0   8  21       14.00       20.44     11.58 o 
   1   8  21       11.92        4.12      9.02 o 
   2   8  21       26.92       23.73     12.86 o 
   3   8  21       99.25      120.08     23.75 o 
   4   8  21        0.36      -23.57     23.57 o 
   5   8  21        0.65      -27.10     46.14 o 
  -6   9  21       14.02        1.34     22.31 o 
  -5   9  21        0.15       11.47     10.96 o 
  -4   9  21      302.43      397.22     39.53 o 
  -3   9  21       11.49      -15.19     15.19 o 
  -2   9  21      118.86      114.73     23.83 o 
  -1   9  21       79.39       65.13     16.53 o 
   0   9  21       52.26       41.16     19.57 o 
   1   9  21       22.05       23.26     13.35 o 
   2   9  21        0.01       24.05     12.59 o 
   3   9  21        5.97        3.50      9.00 o 
   4   9  21        6.72       35.80     20.84 o 
   5   9  21       12.35       28.02     38.85 o 
  -5  10  21       25.35       38.50     21.15 o 
  -4  10  21      189.50      194.36     28.03 o 
  -3  10  21       17.28       -2.37     12.46 o 
  -2  10  21        2.99        6.86      9.76 o 
  -1  10  21      114.94      102.59     20.66 o 
   0  10  21      420.46      387.75     37.76 o 
   1  10  21      247.94      270.28     42.49 o 
   2  10  21        0.02        2.39      9.78 o 
   3  10  21        2.32      -22.17     22.17 o 
   4  10  21       24.88        1.14     17.99 o 
   5  10  21      179.85      215.04     37.20 o 
  -5  11  21       27.29       -3.57     26.69 o 
  -4  11  21       22.32       36.77     14.45 o 
  -3  11  21       45.24       36.15     13.73 o 
  -2  11  21        0.85      -16.30     16.30 o 
  -1  11  21      188.10      216.08     29.05 o 
   0  11  21       81.05       85.20     22.30 o 
   1  11  21      257.68      296.05     38.89 o 
   2  11  21      228.51      250.96     44.37 o 
   3  11  21      612.02      653.64     98.46 o 
   4  11  21        5.64       10.53     27.96 o 
  -4  12  21        2.83      -16.73     16.73 o 
  -3  12  21       19.30        9.16     10.98 o 
  -2  12  21      269.59      305.10     45.08 o 
  -1  12  21        6.46      -14.18     14.18 o 
   0  12  21       24.21       43.94     19.89 o 
   1  12  21       62.01       21.96     15.77 o 
   2  12  21       65.84       24.39     25.78 o 
   3  12  21      286.35      316.24     49.33 o 
   4  12  21        1.77      -28.45     28.45 o 
  -4  13  21        0.63      -18.97     18.97 o 
  -3  13  21       64.98       21.14     17.65 o 
  -2  13  21       42.59       11.24     11.55 o 
  -1  13  21      307.40      337.64     45.12 o 
   0  13  21      471.80      585.86     57.54 o 
   1  13  21       62.09       13.47     12.94 o 
   2  13  21        6.88       21.85     31.10 o 
   3  13  21       26.42       45.11     47.45 o 
  -3  14  21      143.38       92.52     27.46 o 
  -2  14  21       11.71       10.55     47.07 o 
  -1  14  21        1.76      -13.43     18.52 o 
   0  14  21      180.40      219.38     37.20 o 
   1  14  21       83.09      125.28     53.75 o 
   2  14  21       11.18        7.25     91.67 o 
  -1  15  21       61.52       42.10     14.17 o 
   0  15  21        4.55       24.16     21.33 o 
   1  15  21       47.59      106.45     34.57 o 
  -6   0  22       55.95       85.04     33.49 o 
  -4   0  22        4.25       22.25     18.23 o 
  -2   0  22       10.30       -0.94     17.57 o 
   0   0  22       57.96      113.16     18.03 o 
   2   0  22       30.41       49.98     16.58 o 
   4   0  22        3.72      -29.14     29.14 o 
   6   0  22        2.49      -31.92     38.75 o 
  -7   1  22        9.43       15.71     46.95 o 
  -6   1  22      348.93      407.53     63.85 o 
  -5   1  22        8.19       29.23     18.52 o 
  -4   1  22      135.04      114.50     25.20 o 
  -3   1  22      205.47      197.01     67.77 o 
  -2   1  22        0.90      -11.86     11.86 o 
  -1   1  22       92.99       74.35     19.19 o 
   0   1  22       28.43       19.86     11.38 o 
   1   1  22      153.83      169.64     18.69 o 
   2   1  22      145.66      131.33     22.26 o 
   3   1  22       23.84       37.91     12.95 o 
   4   1  22        0.43       -0.41     16.20 o 
   5   1  22        8.73       -4.63     19.07 o 
   6   1  22       19.59        2.92     20.07 o 
  -7   2  22       14.84       49.87     20.70 o 
  -6   2  22       78.89      109.61     26.23 o 
  -5   2  22       40.22       59.05     20.12 o 
  -4   2  22      318.68      284.49     37.46 o 
  -3   2  22      183.58      154.74     28.04 o 
  -2   2  22        8.14        7.51     11.60 o 
  -1   2  22        0.31        2.68     10.54 o 
   0   2  22      494.15      542.30     26.49 o 
   1   2  22       50.62       43.25     12.62 o 
   2   2  22      750.43      761.17     42.19 o 
   3   2  22        4.53        6.20     11.25 o 
   4   2  22       39.54       10.89     17.99 o 
   5   2  22        1.93       -9.12     42.93 o 
   6   2  22      108.26      100.06     33.86 o 
  -7   3  22        2.60       12.19     42.71 o 
  -6   3  22       30.56       26.85     50.39 o 
  -5   3  22      217.34      287.64     40.60 o 
  -4   3  22       43.91       32.58     21.62 o 
  -3   3  22        0.00      -12.86     12.86 o 
  -2   3  22       33.48       35.71     13.67 o 
  -1   3  22      366.72      338.11     27.86 o 
   0   3  22      279.11      292.81     17.99 o 
   1   3  22        0.16       12.96      7.60 o 
   2   3  22        0.36        8.33      9.67 o 
   3   3  22       98.60       98.39     20.74 o 
   4   3  22      309.30      387.01     51.55 o 
   5   3  22      185.72      196.33     41.10 o 
   6   3  22        7.56        8.37     19.33 o 
  -6   4  22        5.15        7.05     15.76 o 
  -5   4  22        7.45        1.46     11.96 o 
  -4   4  22       39.90       34.25      9.57 o 
  -3   4  22      207.33      198.54     31.02 o 
  -2   4  22        9.55        8.47      9.84 o 
  -1   4  22      240.32      233.26     23.10 o 
   0   4  22      221.15      236.86     17.00 o 
   1   4  22     2055.47     2131.55     57.03 o 
   2   4  22      608.68      587.52     37.88 o 
   3   4  22       66.40       70.94     18.45 o 
   4   4  22        3.03       -8.05     18.24 o 
   5   4  22       43.13       50.40     24.71 o 
   6   4  22        1.77       -7.56     21.85 o 
  -6   5  22      274.85      262.44     68.38 o 
  -5   5  22       94.47      160.39     48.04 o 
  -4   5  22       73.29       91.45     21.96 o 
  -3   5  22      505.30      521.16     77.46 o 
  -2   5  22      251.01      233.83     23.03 o 
  -1   5  22        3.57        2.17      7.56 o 
   0   5  22       58.25       61.16     10.83 o 
   1   5  22       37.21       28.61      7.90 o 
   2   5  22        1.04        9.32      8.83 o 
   3   5  22       22.03       19.23     11.02 o 
   4   5  22       15.36        0.36     14.18 o 
   5   5  22        1.98      -34.71     42.08 o 
   6   5  22        2.90       33.89     26.36 o 
  -6   6  22      306.03      416.77     62.19 o 
  -5   6  22       28.34       39.37     28.73 o 
  -4   6  22       31.75       24.51     14.39 o 
  -3   6  22        4.18       -6.60     10.79 o 
  -2   6  22      132.31      130.98     11.48 o 
  -1   6  22      216.51      197.90     17.41 o 
   0   6  22        4.02        2.57      7.23 o 
   1   6  22        4.55       -2.08      7.26 o 
   2   6  22       17.80       22.19     10.95 o 
   3   6  22        6.50        0.66     10.36 o 
   4   6  22        1.79        1.58     35.69 o 
   5   6  22        0.08      -51.11     62.28 o 
  -6   7  22       55.19       56.64     20.85 o 
  -5   7  22      115.61       99.66     24.62 o 
  -4   7  22       64.73       69.30     18.53 o 
  -3   7  22        9.74        0.54     10.62 o 
  -2   7  22       21.54       29.49     10.30 o 
  -1   7  22       59.87       55.29     10.03 o 
   0   7  22       31.01       31.50     11.79 o 
   1   7  22       41.29       23.24     14.65 o 
   2   7  22       73.44       90.85     18.82 o 
   3   7  22       63.60       47.59     19.12 o 
   4   7  22       74.86       85.23     28.41 o 
   5   7  22       50.72       83.85     31.95 o 
  -6   8  22        1.49      -12.70     19.21 o 
  -5   8  22        2.34      -12.09     23.98 o 
  -4   8  22        6.10       11.42     10.00 o 
  -3   8  22      208.03      196.19     27.67 o 
  -2   8  22       10.63       15.69     10.86 o 
  -1   8  22      299.97      248.10     32.52 o 
   0   8  22        0.21       -3.28      9.47 o 
   1   8  22        0.97        3.85      9.28 o 
   2   8  22      171.24      153.35     28.90 o 
   3   8  22        0.76      -11.10     11.88 o 
   4   8  22       11.68       -6.58     17.20 o 
   5   8  22      124.47      125.31     37.02 o 
  -5   9  22        2.93      -16.08     16.08 o 
  -4   9  22        5.95       -2.87     10.50 o 
  -3   9  22       60.80       54.92     17.08 o 
  -2   9  22      943.52      963.30     60.02 o 
  -1   9  22      815.62      793.78     67.61 o 
   0   9  22      131.59      107.30     21.31 o 
   1   9  22       54.55       27.94     24.24 o 
   2   9  22      226.03      295.11     39.22 o 
   3   9  22       39.64       20.79     26.29 o 
   4   9  22       16.84        2.13     34.47 o 
   5   9  22        0.13        2.06     35.37 o 
  -5  10  22        0.99      -34.02     34.02 o 
  -4  10  22      420.42      488.03     45.47 o 
  -3  10  22       80.33       88.53     20.04 o 
  -2  10  22       99.65      108.78     21.82 o 
  -1  10  22      159.28      171.76     26.31 o 
   0  10  22      320.35      328.34     36.41 o 
   1  10  22       16.89       38.99     16.77 o 
   2  10  22       20.17       23.46     12.09 o 
   3  10  22       81.20       82.18     22.95 o 
   4  10  22       53.76       37.00     20.74 o 
  -4  11  22      555.15      528.28     63.18 o 
  -3  11  22      147.58      193.79     29.33 o 
  -2  11  22        5.53       -3.17     17.99 o 
  -1  11  22      144.20      154.60     24.96 o 
   0  11  22       63.74       83.79     29.53 o 
   1  11  22        0.01      -21.52     21.52 o 
   2  11  22        8.83       -6.03      7.20 o 
   3  11  22       38.69       38.24     29.06 o 
   4  11  22        5.92       -7.85     27.26 o 
  -4  12  22       94.87      111.25     31.49 o 
  -3  12  22      123.22       88.42     20.84 o 
  -2  12  22        6.35        1.27     14.88 o 
  -1  12  22       30.64       30.69     17.90 o 
   0  12  22        0.56      -15.98     15.98 o 
   1  12  22        1.33        8.08     17.97 o 
   2  12  22       28.79       -3.03     22.55 o 
   3  12  22        1.97       10.29     24.10 o 
  -3  13  22       98.13       93.47     27.85 o 
  -2  13  22        0.01        4.27     13.72 o 
  -1  13  22      433.25      437.21     84.89 o 
   0  13  22       35.86       18.12     15.81 o 
   1  13  22       31.91       42.26     33.85 o 
   2  13  22      174.87      255.10     68.00 o 
  -2  14  22       25.56       10.57     14.26 o 
  -1  14  22      130.49      125.19     64.36 o 
   0  14  22      280.71      339.28     45.45 o 
   1  14  22      245.78      279.41     74.83 o 
  -7   0  23        0.68        0.74     14.54 o 
  -5   0  23      109.06      126.30     39.27 o 
  -3   0  23       68.43       61.10     27.06 o 
  -1   0  23       45.71       53.11     20.68 o 
   1   0  23     3986.82     4080.65    123.11 o 
   3   0  23       82.83       41.37     17.47 o 
   5   0  23       30.08       25.34     25.99 o 
  -7   1  23       51.84       97.04     26.48 o 
  -6   1  23      529.58      521.23     56.08 o 
  -5   1  23      383.47      384.88     68.46 o 
  -4   1  23        3.45        6.11     10.68 o 
  -3   1  23       62.69       56.76     17.89 o 
  -2   1  23        9.43        5.08     10.15 o 
  -1   1  23      337.71      339.34     39.86 o 
   0   1  23       15.63       33.32      7.74 o 
   1   1  23     1474.83     1599.14     56.94 o 
   2   1  23      211.11      197.94     22.57 o 
   3   1  23      133.62      135.33     20.74 o 
   4   1  23       44.75       67.22     34.06 o 
   5   1  23       91.29       72.35     53.46 o 
   6   1  23        0.87       -6.85     17.94 o 
  -6   2  23      171.01      192.78     54.90 o 
  -5   2  23     1197.29     1391.36     87.13 o 
  -4   2  23        0.36        9.49     11.88 o 
  -3   2  23       14.26        3.58     16.26 o 
  -2   2  23        8.53       -3.32      8.44 o 
  -1   2  23       79.94       83.41     21.01 o 
   0   2  23      443.97      508.25     26.13 o 
   1   2  23        2.74       10.96      8.03 o 
   2   2  23        1.17        2.66      8.12 o 
   3   2  23        0.05       13.38     11.11 o 
   4   2  23       36.90       10.96     18.15 o 
   5   2  23       75.13       88.64     31.88 o 
   6   2  23       70.30       93.42     34.65 o 
  -6   3  23        0.08        6.01     47.18 o 
  -5   3  23       56.62       64.04     33.63 o 
  -4   3  23       47.52       21.67     38.19 o 
  -3   3  23       19.03       23.27     24.80 o 
  -2   3  23       25.30       17.32     10.42 o 
  -1   3  23       40.64       37.91      9.30 o 
   0   3  23       69.51       59.88      9.41 o 
   1   3  23        0.31       18.69      8.82 o 
   2   3  23        0.00       -8.24      9.89 o 
   3   3  23        0.01      -14.14     14.14 o 
   4   3  23        0.17      -17.85     25.28 o 
   5   3  23        0.04       -3.87     19.46 o 
   6   3  23       11.62       16.82     20.47 o 
  -6   4  23      215.85      268.46     41.97 o 
  -5   4  23       93.83      109.93     25.70 o 
  -4   4  23       19.67       10.25     11.34 o 
  -3   4  23       21.10        8.96      9.81 o 
  -2   4  23        7.43       -3.75     10.18 o 
  -1   4  23       27.79       30.07      9.27 o 
   0   4  23       72.79       69.89     11.19 o 
   1   4  23      263.63      278.42     21.20 o 
   2   4  23       99.69       86.06     15.67 o 
   3   4  23       46.52       17.34     12.01 o 
   4   4  23       12.23       10.65     44.25 o 
   5   4  23       35.00       31.49     21.29 o 
   6   4  23        0.45       18.22     27.23 o 
  -6   5  23        1.56       11.54     37.39 o 
  -5   5  23       10.94       17.44     25.49 o 
  -4   5  23       59.55       75.15     21.96 o 
  -3   5  23       10.09        8.58      9.97 o 
  -2   5  23      215.65      234.97     30.60 o 
  -1   5  23      345.64      306.52     24.87 o 
   0   5  23       28.72       21.98      8.06 o 
   1   5  23      135.46      127.58     15.25 o 
   2   5  23       89.33       84.83     15.60 o 
   3   5  23      763.10      753.34     53.31 o 
   4   5  23      496.78      488.86     58.83 o 
   5   5  23        3.41       -6.52     20.50 o 
  -6   6  23      105.41       66.69     33.18 o 
  -5   6  23      281.22      278.88     40.30 o 
  -4   6  23      507.77      540.42     53.35 o 
  -3   6  23      111.43       95.76     23.11 o 
  -2   6  23        1.04       -6.19     18.60 o 
  -1   6  23       64.78       55.53      7.86 o 
   0   6  23       30.64       -0.97      8.26 o 
   1   6  23      319.27      273.15     24.92 o 
   2   6  23       59.10       40.27     13.57 o 
   3   6  23       17.10       17.29     11.33 o 
   4   6  23       46.49       31.44     20.40 o 
   5   6  23      342.51      417.76     76.78 o 
  -6   7  23       31.59       51.72     20.87 o 
  -5   7  23      146.89      165.83     31.82 o 
  -4   7  23      352.14      360.82     44.02 o 
  -3   7  23        0.06      -13.35     13.35 o 
  -2   7  23       41.91       17.69     16.80 o 
  -1   7  23      719.46      689.04     45.32 o 
   0   7  23      391.50      353.45     42.53 o 
   1   7  23      216.55      228.66     23.45 o 
   2   7  23      541.09      629.75     46.03 o 
   3   7  23       81.16       91.60     20.55 o 
   4   7  23       31.75       28.04     19.52 o 
   5   7  23       20.77       33.16     39.18 o 
  -5   8  23        0.05       -1.73     12.16 o 
  -4   8  23       10.65        1.09     14.32 o 
  -3   8  23       24.09       31.11     17.06 o 
  -2   8  23        9.20       32.94     15.61 o 
  -1   8  23       54.09       58.26     16.95 o 
   0   8  23        2.40       12.76     11.06 o 
   1   8  23       17.13       24.29     11.26 o 
   2   8  23       74.31      101.69     20.23 o 
   3   8  23        2.62      -15.23     15.93 o 
   4   8  23        2.06        0.59     14.14 o 
   5   8  23       99.77      202.55     43.52 o 
  -5   9  23       93.47       74.15     20.08 o 
  -4   9  23      150.98       97.05     21.16 o 
  -3   9  23       15.80      -11.67     11.67 o 
  -2   9  23       16.71       55.87     16.51 o 
  -1   9  23       34.61       31.14     13.91 o 
   0   9  23        8.91       14.01     16.11 o 
   1   9  23        0.76      -17.14     17.14 o 
   2   9  23       66.69       70.67     33.56 o 
   3   9  23        0.52      -13.81     13.81 o 
   4   9  23        8.93       13.75     17.75 o 
  -5  10  23        1.50      -10.53     17.40 o 
  -4  10  23       65.79       69.71     19.56 o 
  -3  10  23        1.82        0.18     15.70 o 
  -2  10  23       59.37       53.60     15.84 o 
  -1  10  23       81.32       51.11     16.16 o 
   0  10  23       15.28      -11.87     11.87 o 
   1  10  23        1.06      -18.99     18.99 o 
   2  10  23       11.32       17.69     10.14 o 
   3  10  23       69.69       77.91     22.20 o 
   4  10  23       29.43      105.46     32.93 o 
  -4  11  23        0.67       10.89     13.42 o 
  -3  11  23        7.50        9.70     12.32 o 
  -2  11  23       19.79       13.97     12.47 o 
  -1  11  23      950.78      839.58     67.52 o 
   0  11  23       96.37       55.86     45.91 o 
   1  11  23        2.42      -12.42     12.42 o 
   2  11  23      238.74      241.23     37.31 o 
   3  11  23        1.92      -27.01     27.01 o 
  -4  12  23       33.14       19.43     16.79 o 
  -3  12  23      167.20      184.55     28.72 o 
  -2  12  23        0.21       -6.08     10.03 o 
  -1  12  23      344.44      338.41     47.46 o 
   0  12  23       58.51       72.07     23.45 o 
   1  12  23       39.11       41.69     18.50 o 
   2  12  23       17.11       23.39     25.67 o 
   3  12  23       53.86       46.61     31.43 o 
  -3  13  23      101.10      141.96     33.32 o 
  -2  13  23        0.13       26.85     16.11 o 
  -1  13  23        0.05        8.28     19.08 o 
   0  13  23       84.47       77.74     26.17 o 
   1  13  23        0.00        8.04     33.74 o 
   2  13  23      234.42      152.29     54.56 o 
  -1  14  23      213.77      249.67     42.52 o 
   0  14  23       85.66       90.27     41.68 o 
   1  14  23       15.04       77.86     39.76 o 
  -6   0  24     2188.38     2488.15    174.31 o 
  -4   0  24       18.10      -18.59     18.59 o 
  -2   0  24       18.73       32.86     20.85 o 
   0   0  24      166.84      174.83     21.20 o 
   2   0  24        1.32        1.31     12.93 o 
   4   0  24        5.86      -10.74     25.33 o 
   6   0  24       55.71      132.49     51.27 o 
  -6   1  24      137.53      147.68     31.38 o 
  -5   1  24        3.72        3.34     13.36 o 
  -4   1  24        1.65        0.16     14.53 o 
  -3   1  24      112.76       81.58     21.33 o 
  -2   1  24        7.75       11.75     12.15 o 
  -1   1  24      278.01      206.00     42.01 o 
   0   1  24       12.23       32.76      7.95 o 
   1   1  24      740.13      775.56     39.11 o 
   2   1  24        4.71       -1.01      8.41 o 
   3   1  24       44.75       28.28     12.59 o 
   4   1  24       26.57        5.49     13.92 o 
   5   1  24        2.37       -4.13     16.30 o 
   6   1  24        0.71      -27.41     28.01 o 
  -6   2  24      137.98      120.37     29.48 o 
  -5   2  24       67.10       85.93     24.05 o 
  -4   2  24        6.59       -9.25     11.14 o 
  -3   2  24        4.18        0.88      9.99 o 
  -2   2  24      194.46      181.60     30.41 o 
  -1   2  24      617.47      646.94     55.94 o 
   0   2  24     5876.63     5656.25    127.47 o 
   1   2  24      359.29      378.71     36.06 o 
   2   2  24       93.47      107.59     17.50 o 
   3   2  24       47.13       36.73     12.31 o 
   4   2  24      127.24       75.34     24.74 o 
   5   2  24      100.75      114.37     33.86 o 
  -6   3  24      140.21      234.51     96.48 o 
  -5   3  24      243.08      285.48     41.05 o 
  -4   3  24       13.85       -0.60     10.76 o 
  -3   3  24        0.39       -8.45     11.63 o 
  -2   3  24        0.99        9.61     18.51 o 
  -1   3  24      823.83      708.49     58.98 o 
   0   3  24       88.41      140.33     12.77 o 
   1   3  24     3385.12     3443.10     72.58 o 
   2   3  24      282.15      305.77     29.61 o 
   3   3  24       80.71       57.95     19.49 o 
   4   3  24        7.09       -4.34     13.53 o 
   5   3  24       45.60       35.25     29.12 o 
  -6   4  24      686.87      781.35     68.88 o 
  -5   4  24       14.59       -0.46     14.28 o 
  -4   4  24       88.32      106.90     25.64 o 
  -3   4  24        3.45      -14.42     14.42 o 
  -2   4  24       44.64       15.96     57.23 o 
  -1   4  24       82.37       75.25     15.20 o 
   0   4  24        0.18        2.91      7.75 o 
   1   4  24       88.15       87.31     12.96 o 
   2   4  24       21.89      -10.42     10.42 o 
   3   4  24       76.68      101.78     22.02 o 
   4   4  24        0.30      -12.79     34.31 o 
   5   4  24      300.77      359.24     54.67 o 
  -6   5  24      577.34      553.42     81.05 o 
  -5   5  24        4.03        0.68     22.26 o 
  -4   5  24      293.33      327.66     42.88 o 
  -3   5  24        0.47       15.57     12.48 o 
  -2   5  24       27.54       13.98     11.61 o 
  -1   5  24       27.04       28.68      5.35 o 
   0   5  24      314.60      286.34     22.82 o 
   1   5  24        3.16       14.07      8.48 o 
   2   5  24       55.16       55.55     13.92 o 
   3   5  24      127.02      138.18     28.51 o 
   4   5  24       96.38      113.10     30.70 o 
   5   5  24      287.45      462.38     63.15 o 
  -6   6  24      122.78      145.67     34.63 o 
  -5   6  24      243.64      341.99     45.01 o 
  -4   6  24      131.59      121.46     26.94 o 
  -3   6  24        2.14       -3.56     14.34 o 
  -2   6  24       19.77        7.62     19.89 o 
  -1   6  24      116.91      104.20     13.83 o 
   0   6  24       23.95       58.28     12.71 o 
   1   6  24        8.11        2.76      8.30 o 
   2   6  24        0.09        8.26     11.13 o 
   3   6  24       21.51       27.35     12.84 o 
   4   6  24        0.03       -1.05     21.15 o 
   5   6  24       21.22        6.97     57.65 o 
  -5   7  24       24.77       18.12     13.81 o 
  -4   7  24        4.98        0.94     17.78 o 
  -3   7  24       31.55       19.75     13.19 o 
  -2   7  24       17.19       11.43     13.18 o 
  -1   7  24      516.65      479.86     32.42 o 
   0   7  24      118.63      132.57     25.84 o 
   1   7  24       70.12       53.75     13.37 o 
   2   7  24      421.00      466.22     40.10 o 
   3   7  24       41.86       -2.32     10.31 o 
   4   7  24       15.14       17.28     17.10 o 
   5   7  24      145.21      194.16     77.11 o 
  -5   8  24      110.86      114.05     28.04 o 
  -4   8  24        0.31       19.48     13.44 o 
  -3   8  24       32.32       45.26     16.89 o 
  -2   8  24       30.18       13.88     11.99 o 
  -1   8  24      262.35      238.57     30.89 o 
   0   8  24        3.66        3.70     22.35 o 
   1   8  24      102.71       95.96     24.43 o 
   2   8  24      225.81      277.29     32.43 o 
   3   8  24       70.36      101.55     21.17 o 
   4   8  24        0.05       -4.84     17.61 o 
  -5   9  24        0.16       -7.92     19.68 o 
  -4   9  24      215.03      242.15     33.61 o 
  -3   9  24       42.66       29.52     30.36 o 
  -2   9  24      347.02      377.55     50.45 o 
  -1   9  24       45.28       41.87     23.11 o 
   0   9  24      142.87      148.58     24.78 o 
   1   9  24        0.61      -15.05     16.18 o 
   2   9  24     1332.38     1460.53     72.37 o 
   3   9  24       77.17       88.42     22.13 o 
   4   9  24      746.65      827.06     81.36 o 
  -4  10  24      320.43      326.83     38.40 o 
  -3  10  24      130.43      163.00     27.18 o 
  -2  10  24       60.86       45.29     16.22 o 
  -1  10  24       81.68       51.28     27.38 o 
   0  10  24        3.58        4.80      9.83 o 
   1  10  24       10.80       -4.24     17.90 o 
   2  10  24       48.16       39.34     16.90 o 
   3  10  24      130.05      144.76     25.77 o 
   4  10  24       15.86       49.98     25.86 o 
  -4  11  24      162.13      185.32     38.11 o 
  -3  11  24       91.90      111.84     21.26 o 
  -2  11  24        9.80       10.42     34.82 o 
  -1  11  24      183.08      225.91     31.73 o 
   0  11  24        4.04      -17.44     17.44 o 
   1  11  24        4.48      -18.39     18.39 o 
   2  11  24       12.78       27.93     18.52 o 
   3  11  24       16.12       75.53     37.94 o 
  -3  12  24       25.97        1.47     10.40 o 
  -2  12  24       25.54       10.73     22.05 o 
  -1  12  24       29.90       50.89     19.10 o 
   0  12  24        9.46       13.35     24.96 o 
   1  12  24       11.58       -7.65     20.92 o 
   2  12  24       21.44       34.59     32.58 o 
  -2  13  24       19.69        6.83     12.39 o 
  -1  13  24        0.03        1.97     10.24 o 
   0  13  24       55.53       61.70     22.08 o 
   1  13  24       24.85       62.02     36.15 o 
  -5   0  25       62.02       63.79     31.62 o 
  -3   0  25      876.43      902.09     96.89 o 
  -1   0  25      115.59      147.05     39.10 o 
   1   0  25      407.97      437.32     41.73 o 
   3   0  25      549.16      594.66     59.88 o 
   5   0  25     1142.76     1267.07    142.10 o 
  -6   1  25      100.01      120.26     28.57 o 
  -5   1  25      159.86      159.86     31.41 o 
  -4   1  25       33.95       32.28     16.73 o 
  -3   1  25       23.20       40.28     16.23 o 
  -2   1  25      174.54      160.93     29.23 o 
  -1   1  25      100.67       63.77     42.18 o 
   0   1  25     3175.12     3211.37     62.33 o 
   1   1  25      170.14      170.52     19.25 o 
   2   1  25       17.00       16.44      9.89 o 
   3   1  25        0.34      -13.70     13.70 o 
   4   1  25       10.28       23.71     20.10 o 
   5   1  25      323.28      276.82     48.88 o 
  -6   2  25        2.64        5.54     36.69 o 
  -5   2  25      212.14      211.68     35.94 o 
  -4   2  25      124.18      142.35     29.33 o 
  -3   2  25       34.69       34.14     42.96 o 
  -2   2  25       42.98       42.02     18.17 o 
  -1   2  25        3.44      -10.73     12.57 o 
   0   2  25     1462.63     1453.87     43.39 o 
   1   2  25        1.21       15.08      8.59 o 
   2   2  25        5.43       -0.16      7.70 o 
   3   2  25        0.44        7.14      9.68 o 
   4   2  25        8.72       42.16     20.30 o 
   5   2  25       54.90       72.10     26.83 o 
  -6   3  25      130.25      152.25     33.64 o 
  -5   3  25       53.21       44.16     18.93 o 
  -4   3  25        4.80      -14.61     14.61 o 
  -3   3  25      120.60      145.03     28.04 o 
  -2   3  25       51.88       44.79     15.14 o 
  -1   3  25        7.83       20.02     15.77 o 
   0   3  25       85.67       85.15     15.45 o 
   1   3  25        1.93       14.39      8.00 o 
   2   3  25        8.69       11.42      9.56 o 
   3   3  25        0.13       -5.56     11.23 o 
   4   3  25        0.09      -16.31     30.72 o 
   5   3  25       66.04       32.64     27.89 o 
  -6   4  25      160.02      175.96     45.82 o 
  -5   4  25        8.77        1.75     11.66 o 
  -4   4  25       42.79       25.47     14.93 o 
  -3   4  25      294.12      272.79     39.36 o 
  -2   4  25      291.04      262.81     37.57 o 
  -1   4  25       16.27        2.41     11.02 o 
   0   4  25        0.00        6.36      8.71 o 
   1   4  25       19.58        3.32      7.24 o 
   2   4  25        9.20        4.03      8.00 o 
   3   4  25      178.51      164.92     26.51 o 
   4   4  25       11.19       14.91     50.82 o 
   5   4  25      172.24      128.07     35.59 o 
  -6   5  25        9.59       37.17     21.21 o 
  -5   5  25      153.52      183.97     71.77 o 
  -4   5  25        7.37       15.26     12.79 o 
  -3   5  25      283.33      357.91     44.21 o 
  -2   5  25     1380.33     1276.00     82.11 o 
  -1   5  25       25.54       40.99     17.44 o 
   0   5  25     1474.65     1496.37     59.77 o 
   1   5  25        4.93       -6.47      7.85 o 
   2   5  25       14.69       20.32     10.11 o 
   3   5  25       13.67       19.17     16.52 o 
   4   5  25       69.02       40.17     22.06 o 
   5   5  25      202.67      208.40     44.63 o 
  -5   6  25      132.34      201.07     35.82 o 
  -4   6  25       31.47       56.93     19.88 o 
  -3   6  25       84.55       50.38     19.67 o 
  -2   6  25      167.17      121.58     38.15 o 
  -1   6  25      645.82      683.26     60.77 o 
   0   6  25      945.65      895.50     48.35 o 
   1   6  25      135.00      119.83     17.67 o 
   2   6  25      120.65      135.67     19.83 o 
   3   6  25        5.93      -12.96     12.96 o 
   4   6  25       30.89       27.98     20.99 o 
   5   6  25      178.62      218.46     45.56 o 
  -5   7  25       99.84       47.77     39.98 o 
  -4   7  25       41.25       35.29     47.46 o 
  -3   7  25        0.61       16.69     12.13 o 
  -2   7  25       40.86       48.12     51.34 o 
  -1   7  25      136.07      167.41     31.56 o 
   0   7  25       36.11       34.49      9.96 o 
   1   7  25       26.65       30.52     10.94 o 
   2   7  25      138.27      151.09     23.77 o 
   3   7  25       22.68       26.44     13.86 o 
   4   7  25       39.48       -5.61     18.54 o 
  -5   8  25      162.94      169.58     53.08 o 
  -4   8  25        0.21       -5.15     46.25 o 
  -3   8  25        0.70       -2.56     16.71 o 
  -2   8  25       21.75       -2.08     31.77 o 
  -1   8  25       27.32       37.94     15.96 o 
   0   8  25       29.28      -15.03     15.03 o 
   1   8  25       42.62       37.22     13.15 o 
   2   8  25       12.43       12.62     10.61 o 
   3   8  25        4.90       -1.54     10.24 o 
   4   8  25      103.37      169.83     40.11 o 
  -4   9  25        0.68      -12.61     12.61 o 
  -3   9  25        0.09        8.75     11.45 o 
  -2   9  25      106.20       88.43     20.97 o 
  -1   9  25        1.87        7.14     13.55 o 
   0   9  25        1.61      -16.38     16.38 o 
   1   9  25       14.67      -20.11     20.11 o 
   2   9  25        5.38       12.13     11.37 o 
   3   9  25       24.93       23.05     15.65 o 
   4   9  25        0.67       17.13     21.15 o 
  -4  10  25      105.61      113.91     24.68 o 
  -3  10  25       67.71       41.48     16.73 o 
  -2  10  25      233.64      198.45     44.81 o 
  -1  10  25        0.33        8.38     12.97 o 
   0  10  25        0.07        0.84     12.55 o 
   1  10  25       23.02        8.98     14.53 o 
   2  10  25       56.60       89.74     23.91 o 
   3  10  25        4.56       12.03     37.93 o 
  -3  11  25       20.19        3.73     11.56 o 
  -2  11  25       30.05       37.08     14.63 o 
  -1  11  25       67.33       64.10     18.37 o 
   0  11  25        4.50      -10.08     16.46 o 
   1  11  25      267.45      282.75     46.22 o 
   2  11  25       35.94       14.17     24.63 o 
   3  11  25       19.40        9.73     31.85 o 
  -3  12  25      169.77      245.83     44.33 o 
  -2  12  25        3.26       -1.27     17.63 o 
  -1  12  25      167.96      254.04     44.16 o 
   0  12  25      141.60      103.08     28.12 o 
   1  12  25      163.16      153.10     34.77 o 
  -1  13  25        0.07        6.45     13.01 o 
   0  13  25       66.12      124.85     28.28 o 
  -6   0  26      147.37      178.50     49.44 o 
  -4   0  26       15.00       25.18     21.86 o 
  -2   0  26       37.20       -4.88     14.08 o 
   0   0  26       31.30       41.44     41.92 o 
   2   0  26       18.94       20.43     33.43 o 
   4   0  26       34.10       77.25     36.28 o 
  -6   1  26        5.00       21.13     17.15 o 
  -5   1  26        2.05       27.46     15.20 o 
  -4   1  26        6.42      -11.88     33.64 o 
  -3   1  26      296.46      268.13     38.80 o 
  -2   1  26      166.27      151.24     29.72 o 
  -1   1  26      214.46      147.03     30.43 o 
   0   1  26      288.47      320.73     19.65 o 
   1   1  26        1.72       -6.57      6.94 o 
   2   1  26       35.17       20.60      8.15 o 
   3   1  26       43.23       41.40     16.70 o 
   4   1  26        0.88      -29.84     29.84 o 
   5   1  26       10.63       48.18     26.22 o 
  -6   2  26      131.76      176.65     33.76 o 
  -5   2  26      208.95      224.05     46.16 o 
  -4   2  26       80.84       97.93     24.62 o 
  -3   2  26       42.82       50.56     20.44 o 
  -2   2  26      448.80      343.21     43.31 o 
  -1   2  26       39.17       50.84     18.70 o 
   0   2  26       38.32       12.05      5.00 o 
   1   2  26        4.88        6.28      7.92 o 
   2   2  26       10.69        0.02     11.49 o 
   3   2  26       24.79       22.32     10.56 o 
   4   2  26       10.40      -14.66     18.58 o 
   5   2  26        9.14        0.04     17.64 o 
  -6   3  26       77.17       34.24     18.41 o 
  -5   3  26      110.34      106.29     27.57 o 
  -4   3  26        3.01      -12.52     12.52 o 
  -3   3  26       36.94       55.29     20.00 o 
  -2   3  26        9.87        2.75     11.79 o 
  -1   3  26     1199.48     1031.23     74.44 o 
   0   3  26      772.94      850.47     41.33 o 
   1   3  26      121.40      104.40     16.07 o 
   2   3  26      262.48      266.95     27.04 o 
   3   3  26       17.43        7.78     11.38 o 
   4   3  26      274.72      369.29     52.23 o 
   5   3  26       47.86       28.19     80.39 o 
  -6   4  26       58.82       93.61     27.04 o 
  -5   4  26        2.56       -2.66     11.25 o 
  -4   4  26        3.74       -9.14     24.49 o 
  -3   4  26      283.22      286.11     40.63 o 
  -2   4  26      108.92       95.56     24.09 o 
  -1   4  26     1048.71     1073.17     76.64 o 
   0   4  26      228.57      277.99     24.95 o 
   1   4  26       12.92       11.00     12.96 o 
   2   4  26        2.91       -3.64     10.45 o 
   3   4  26      131.20      191.04     28.65 o 
   4   4  26      573.92      734.87     72.48 o 
   5   4  26      244.04      256.24     48.98 o 
  -5   5  26       71.08       82.25     31.28 o 
  -4   5  26        3.22       -0.99     27.36 o 
  -3   5  26        2.86        0.61     22.16 o 
  -2   5  26        1.05        4.03     11.81 o 
  -1   5  26       12.54       -7.57     12.25 o 
   0   5  26      250.93      218.81     23.35 o 
   1   5  26        3.72       13.36      9.40 o 
   2   5  26       37.66       52.63     13.99 o 
   3   5  26       14.65       -3.69     11.98 o 
   4   5  26       54.35       60.01     26.43 o 
  -5   6  26      161.70      185.53     35.02 o 
  -4   6  26       10.75       -2.97     11.12 o 
  -3   6  26       53.40       42.99     17.01 o 
  -2   6  26      227.43      211.45     40.77 o 
  -1   6  26       35.49       28.11     15.82 o 
   0   6  26       12.53       23.19     14.50 o 
   1   6  26        2.46        4.75      8.38 o 
   2   6  26        8.48       15.57      9.62 o 
   3   6  26        7.47       19.15     23.84 o 
   4   6  26        0.09       16.05     33.29 o 
  -5   7  26      353.34      404.78     50.47 o 
  -4   7  26       92.36       77.57     22.95 o 
  -3   7  26        0.43        7.25     10.95 o 
  -2   7  26       44.81        8.85     11.48 o 
  -1   7  26      209.10      284.38     41.28 o 
   0   7  26       21.45        6.43     15.20 o 
   1   7  26       48.09       72.15     14.36 o 
   2   7  26        4.36       25.46     11.94 o 
   3   7  26      160.96      157.45     26.63 o 
   4   7  26        0.04       -5.50     15.98 o 
  -5   8  26       17.23       19.06     14.18 o 
  -4   8  26       37.43       56.47     20.07 o 
  -3   8  26      148.50      199.26     34.39 o 
  -2   8  26      177.97      233.77     38.10 o 
  -1   8  26      424.60      477.21     89.27 o 
   0   8  26       92.81      101.53     25.43 o 
   1   8  26       70.91       59.14     16.92 o 
   2   8  26       22.21       34.07     11.52 o 
   3   8  26      113.82       80.02     19.69 o 
   4   8  26      591.00      786.96     79.41 o 
  -4   9  26       46.20       30.17     15.81 o 
  -3   9  26       23.08        9.63     12.00 o 
  -2   9  26      500.50      457.33     88.21 o 
  -1   9  26       12.87       64.37     21.20 o 
   0   9  26      314.40      278.35     41.78 o 
   1   9  26        1.22       39.63     22.47 o 
   2   9  26      733.95      688.92     51.68 o 
   3   9  26       39.70       52.59     18.91 o 
  -4  10  26       39.54      -13.37     13.88 o 
  -3  10  26       19.42       14.89     21.44 o 
  -2  10  26        2.62        9.23     10.89 o 
  -1  10  26       10.03       11.73     10.28 o 
   0  10  26       61.96       10.48     34.84 o 
   1  10  26      130.22      130.57     38.34 o 
   2  10  26       80.09      106.43     22.06 o 
   3  10  26      106.67      118.85     31.42 o 
  -3  11  26       46.77       26.80     25.71 o 
  -2  11  26       29.08        7.98     20.50 o 
  -1  11  26        2.16       10.40     13.31 o 
   0  11  26        2.67        5.40     13.80 o 
   1  11  26        3.03      -16.15     17.83 o 
   2  11  26        9.95       36.52     23.44 o 
  -2  12  26       16.42       13.54     14.92 o 
  -1  12  26       11.71       11.35     13.08 o 
   0  12  26        7.92       16.91     13.35 o 
   1  12  26        3.58      -22.09     22.09 o 
  -5   0  27        2.50       21.73     22.08 o 
  -3   0  27       32.42        7.88     17.84 o 
  -1   0  27     2526.40     2294.37    159.67 o 
   1   0  27        3.31       -5.88     18.62 o 
   3   0  27       79.98      123.94     29.69 o 
   5   0  27      385.63      495.74     92.80 o 
  -6   1  27       33.70       19.86     15.64 o 
  -5   1  27        8.07      -15.09     15.09 o 
  -4   1  27       67.70       66.27     24.39 o 
  -3   1  27       28.14       10.89     20.02 o 
  -2   1  27        4.40       -5.71     11.35 o 
  -1   1  27      370.19      323.76     42.96 o 
   0   1  27       65.73       50.82     13.31 o 
   1   1  27       51.89       45.60     13.00 o 
   2   1  27       79.12       72.77     14.64 o 
   3   1  27       18.55       11.38     10.92 o 
   4   1  27      158.59      281.20     44.53 o 
   5   1  27       10.80       20.79     19.89 o 
  -5   2  27        3.44       -9.49     12.86 o 
  -4   2  27        9.35       -6.34     17.03 o 
  -3   2  27       21.90       36.51     17.29 o 
  -2   2  27       85.13       58.61     18.82 o 
  -1   2  27      270.59      235.41     36.95 o 
   0   2  27      215.48      223.04     45.86 o 
   1   2  27       29.44       35.37     10.00 o 
   2   2  27        0.80       -6.55      8.98 o 
   3   2  27       21.06       23.13     14.97 o 
   4   2  27        0.14        6.86     17.26 o 
   5   2  27        0.86      -26.05     26.05 o 
  -5   3  27      146.22      122.11     29.21 o 
  -4   3  27        0.08       -1.62     15.86 o 
  -3   3  27        1.54       18.40     15.27 o 
  -2   3  27        6.58        9.65     11.13 o 
  -1   3  27       27.49       64.30     21.61 o 
   0   3  27        0.01       23.16     13.75 o 
   1   3  27        0.34        8.53      7.25 o 
   2   3  27        0.41      -12.05     12.05 o 
   3   3  27       32.44       34.04     15.27 o 
   4   3  27       15.68        6.99     33.55 o 
  -5   4  27      200.48      301.83     81.97 o 
  -4   4  27        5.85        8.84     20.42 o 
  -3   4  27       11.05       11.49     40.94 o 
  -2   4  27       34.51       -1.30     12.45 o 
  -1   4  27      526.43      628.99     60.14 o 
   0   4  27        2.73       10.51     25.46 o 
   1   4  27       11.57       16.72     21.04 o 
   2   4  27        0.45        1.08      8.91 o 
   3   4  27       57.31       72.78     19.19 o 
   4   4  27        0.74       23.92     18.50 o 
  -5   5  27      109.60       73.73     23.23 o 
  -4   5  27        5.46       -6.86     14.86 o 
  -3   5  27       80.33       74.36     21.12 o 
  -2   5  27       26.53        0.19     10.94 o 
  -1   5  27      602.82      527.65     55.93 o 
   0   5  27       19.91       19.22     14.11 o 
   1   5  27      496.92      589.39     37.48 o 
   2   5  27       88.27       69.39     19.61 o 
   3   5  27        8.71       -5.43     12.82 o 
   4   5  27      202.19      248.04     44.67 o 
  -5   6  27       50.09       42.13     48.73 o 
  -4   6  27        6.79       12.22     14.63 o 
  -3   6  27        6.70       29.52     23.86 o 
  -2   6  27       42.27       15.68     55.05 o 
  -1   6  27      978.85     1035.21     78.14 o 
   0   6  27       46.48       50.42     20.24 o 
   1   6  27      314.73      361.29     36.69 o 
   2   6  27      466.18      547.84     40.34 o 
   3   6  27       23.48        7.10     16.12 o 
   4   6  27       68.87       82.30     28.07 o 
  -5   7  27        4.90       11.72     33.15 o 
  -4   7  27        2.45       -9.99     12.80 o 
  -3   7  27      288.95      342.18     46.37 o 
  -2   7  27      107.65      126.68     28.55 o 
  -1   7  27      933.90     1057.53     80.00 o 
   0   7  27       65.84       37.40     16.72 o 
   1   7  27       19.11       14.79     29.81 o 
   2   7  27        0.25       -4.51      9.82 o 
   3   7  27       31.90       -9.86     12.93 o 
   4   7  27      261.77      368.60     55.65 o 
  -4   8  27        1.67      -13.40     13.40 o 
  -3   8  27       21.78        3.61     25.38 o 
  -2   8  27       11.31        0.08     16.17 o 
  -1   8  27      100.29       84.39     25.32 o 
   0   8  27       27.32       18.88     29.72 o 
   1   8  27        1.96       26.87     15.90 o 
   2   8  27       15.64       25.15     12.12 o 
   3   8  27        0.22       10.97     16.10 o 
  -4   9  27        2.63      -14.87     14.87 o 
  -3   9  27       15.87       -8.48     10.26 o 
  -2   9  27        5.76        8.85     28.50 o 
  -1   9  27       27.23        0.89     26.94 o 
   0   9  27        6.78       -5.09     50.53 o 
   1   9  27        0.19      -16.41     18.26 o 
   2   9  27        4.68       -5.19     16.78 o 
   3   9  27        3.68      -14.77     14.77 o 
  -3  10  27        2.31       14.09     13.19 o 
  -2  10  27        0.41       -3.66      8.39 o 
  -1  10  27        3.48       16.80     29.83 o 
   0  10  27        0.55        7.35     12.05 o 
   1  10  27       62.65       81.34     32.38 o 
   2  10  27      189.04      243.68     53.92 o 
  -2  11  27       57.85       55.36     18.32 o 
  -1  11  27      522.29      565.97     53.02 o 
   0  11  27      137.09      155.22     43.34 o 
   1  11  27      228.65      332.91     63.18 o 
  -1  12  27        0.83       12.53     24.62 o 
   0  12  27       86.18       83.27     25.92 o 
  -4   0  28        9.90       24.54     27.42 o 
  -2   0  28       20.15       37.36     24.84 o 
   0   0  28        7.72       33.97     25.66 o 
   2   0  28       11.74       17.90     14.40 o 
   4   0  28       41.80      -26.77     28.33 o 
  -5   1  28        1.77        5.53     17.51 o 
  -4   1  28        3.61       12.49     11.52 o 
  -3   1  28        5.68       -4.67     15.63 o 
  -2   1  28       74.90       62.68     21.64 o 
  -1   1  28      169.44      215.25     36.03 o 
   0   1  28      285.54      300.42     43.18 o 
   1   1  28       43.01       41.11     11.32 o 
   2   1  28        0.48       12.29     10.62 o 
   3   1  28        2.55        4.91     11.61 o 
   4   1  28       31.65        7.62     15.97 o 
  -5   2  28       20.20        2.92     14.13 o 
  -4   2  28        5.30       13.78     10.58 o 
  -3   2  28        6.07       -0.10     16.44 o 
  -2   2  28       10.32       -8.96     16.84 o 
  -1   2  28      257.71      262.87     40.03 o 
   0   2  28      296.19      278.76     41.91 o 
   1   2  28      177.24      196.18     26.38 o 
   2   2  28      145.38      153.35     21.60 o 
   3   2  28       15.00       13.04     10.22 o 
   4   2  28        2.95        8.30     27.53 o 
  -5   3  28       59.35       45.76     23.62 o 
  -4   3  28       33.62        4.84     22.36 o 
  -3   3  28       81.62       70.43     22.03 o 
  -2   3  28       32.31       16.64     15.64 o 
  -1   3  28       30.96       12.79     11.58 o 
   0   3  28       11.00       -2.96     12.02 o 
   1   3  28       92.35       99.62     20.42 o 
   2   3  28        2.95       -1.36      9.44 o 
   3   3  28        7.64      -10.43     11.97 o 
   4   3  28       34.06       24.35     24.09 o 
  -5   4  28       17.96        4.93     14.27 o 
  -4   4  28        0.75        3.14     20.21 o 
  -3   4  28       83.88      109.62     27.13 o 
  -2   4  28        1.93      -12.96     14.75 o 
  -1   4  28       78.11       80.28     24.59 o 
   0   4  28      158.72      172.05     33.99 o 
   1   4  28       65.92       51.72     15.62 o 
   2   4  28       16.34      -10.27     10.27 o 
   3   4  28      101.21      138.09     26.45 o 
   4   4  28        0.78      -13.37     17.10 o 
  -5   5  28        2.97       23.91     16.48 o 
  -4   5  28       14.11       -1.41      8.21 o 
  -3   5  28       17.94      -12.48     28.01 o 
  -2   5  28       13.59       39.54     19.03 o 
  -1   5  28      272.75      312.51     44.44 o 
   0   5  28       76.15       72.71     23.14 o 
   1   5  28      176.85      214.09     28.25 o 
   2   5  28        7.04       -1.90      8.93 o 
   3   5  28       30.55       29.30     17.76 o 
   4   5  28       47.15       73.37     28.05 o 
  -4   6  28        1.22       -0.82     11.21 o 
  -3   6  28       13.93        1.56     24.66 o 
  -2   6  28        0.41       31.01     18.28 o 
  -1   6  28        5.30        4.84     28.57 o 
   0   6  28        0.44      -17.20     17.20 o 
   1   6  28        0.03        6.01     16.73 o 
   2   6  28       14.23       -1.37     17.08 o 
   3   6  28        0.00       16.10     13.03 o 
   4   6  28       38.79      -10.98     19.76 o 
  -4   7  28       17.24       42.18     17.94 o 
  -3   7  28       74.50       29.13     16.68 o 
  -2   7  28        3.44      -11.20     17.56 o 
  -1   7  28      104.24      141.25     30.71 o 
   0   7  28       41.86       49.40     20.08 o 
   1   7  28      240.63      300.91     65.97 o 
   2   7  28        3.45       12.66     25.33 o 
   3   7  28        3.76        6.93     21.63 o 
  -4   8  28       45.49       93.43     28.09 o 
  -3   8  28        0.11       -9.66     11.73 o 
  -2   8  28       84.73      199.08     36.72 o 
  -1   8  28        4.77       23.31     15.05 o 
   0   8  28      101.15       69.75     22.97 o 
   1   8  28      124.37      143.66     31.93 o 
   2   8  28      276.79      385.61     54.85 o 
   3   8  28      130.59      160.35     37.28 o 
  -3   9  28       23.06       28.30     39.17 o 
  -2   9  28      249.08      294.17     44.67 o 
  -1   9  28      227.69      180.80     36.36 o 
   0   9  28      101.05      142.50     31.75 o 
   1   9  28      255.78      335.02     63.94 o 
   2   9  28        2.34       -1.33      8.78 o 
  -2  10  28      369.41      449.87     56.17 o 
  -1  10  28      296.36      316.68     46.23 o 
   0  10  28        4.32       -1.97     30.27 o 
   1  10  28        0.83       24.38     18.91 o 
   2  10  28       72.05       50.52     23.17 o 
  -1  11  28       66.43       65.98     21.24 o 
   0  11  28       29.80       25.45     20.81 o 
  -5   0  29        2.61      -16.91     21.91 o 
  -3   0  29      184.55      120.14     41.02 o 
  -1   0  29       78.75       73.14     34.58 o 
   1   0  29       63.88       52.97     27.63 o 
   3   0  29       31.33      -15.52     15.52 o 
  -5   1  29      103.00      130.41     31.56 o 
  -4   1  29        0.08       -9.70     31.74 o 
  -3   1  29        0.00      -14.72     14.72 o 
  -2   1  29      227.54      244.49     39.30 o 
  -1   1  29       46.21       67.11     24.01 o 
   0   1  29      190.57      174.82     35.02 o 
   1   1  29       17.76        6.24     17.57 o 
   2   1  29       61.51      102.78     21.42 o 
   3   1  29       91.90      116.09     21.71 o 
   4   1  29        9.86       34.62     40.37 o 
  -5   2  29       32.68       41.21     19.70 o 
  -4   2  29      160.22      171.61     43.63 o 
  -3   2  29       11.17       19.61     42.02 o 
  -2   2  29       40.96       69.28     21.98 o 
  -1   2  29        1.95       -0.58     21.68 o 
   0   2  29        0.00        2.51     19.32 o 
   1   2  29        8.53      -10.04     13.41 o 
   2   2  29       76.49       85.22     20.99 o 
   3   2  29       25.33       22.07     11.55 o 
   4   2  29       22.61       16.78     18.00 o 
  -5   3  29        9.60        2.30     13.57 o 
  -4   3  29       41.12       46.34     20.22 o 
  -3   3  29        4.46       -4.07     12.99 o 
  -2   3  29        0.03      -13.60     13.60 o 
  -1   3  29        2.83        3.90     20.73 o 
   0   3  29        0.22      -18.37     18.37 o 
   1   3  29        1.97       11.71     15.68 o 
   2   3  29        4.77       18.77     12.38 o 
   3   3  29        2.52      -16.39     18.31 o 
   4   3  29       73.49       77.38     27.75 o 
  -5   4  29       12.84        1.96     12.78 o 
  -4   4  29       11.73       28.20     15.97 o 
  -3   4  29        1.41       16.98     13.71 o 
  -2   4  29       31.36       -3.06     21.17 o 
  -1   4  29       34.84        3.76     16.25 o 
   0   4  29      252.75      247.58     41.63 o 
   1   4  29        0.25        7.28     13.07 o 
   2   4  29       18.83       10.08     12.03 o 
   3   4  29       81.91      112.28     27.44 o 
   4   4  29       30.00        0.75     28.37 o 
  -4   5  29       11.39       13.74     57.59 o 
  -3   5  29       50.11       75.32     22.77 o 
  -2   5  29       16.57        1.39     12.58 o 
  -1   5  29      990.19     1010.87     80.84 o 
   0   5  29       18.58        9.01     13.28 o 
   1   5  29       84.10      112.60     28.98 o 
   2   5  29      128.18      150.32     25.85 o 
   3   5  29        0.49       -3.56     13.34 o 
  -4   6  29       63.90       60.17     24.94 o 
  -3   6  29      133.54      123.01     45.27 o 
  -2   6  29      441.63      544.38     59.48 o 
  -1   6  29       82.06       44.40     19.42 o 
   0   6  29      211.41      218.18     39.16 o 
   1   6  29        6.67       -7.63     21.55 o 
   2   6  29       10.60      -12.69     20.41 o 
   3   6  29       10.52       13.47     27.67 o 
  -4   7  29       10.35      -10.69     14.84 o 
  -3   7  29       18.75       50.36     20.79 o 
  -2   7  29       50.78       65.58     22.52 o 
  -1   7  29       18.29       29.46     23.87 o 
   0   7  29       55.61       79.30     24.88 o 
   1   7  29      403.67      557.27     63.26 o 
   2   7  29       65.15       93.01     31.12 o 
   3   7  29        0.38       26.56     25.66 o 
  -3   8  29        1.69       -0.40     28.45 o 
  -2   8  29       59.20       64.43     23.48 o 
  -1   8  29       53.19       57.83     21.50 o 
   0   8  29       37.59       29.43     17.45 o 
   1   8  29       35.77       86.00     27.93 o 
   2   8  29      112.97      115.50     43.19 o 
  -3   9  29        9.09       -4.61     13.50 o 
  -2   9  29       15.15      -13.99     36.47 o 
  -1   9  29        1.77      -11.48     13.99 o 
   0   9  29        2.73      -19.33     19.33 o 
   1   9  29        9.61        1.17     13.81 o 
   2   9  29        0.62      -15.30     15.30 o 
  -2  10  29       14.32       -3.06     17.04 o 
  -1  10  29      103.12       90.49     26.57 o 
   0  10  29        8.59       -5.74     46.70 o 
   1  10  29      195.80      193.83     49.84 o 
  -4   0  30       11.36       25.00     23.50 o 
  -2   0  30       24.50       46.89     27.16 o 
   0   0  30        7.96       88.39     37.73 o 
   2   0  30       61.44       66.35     34.58 o 
  -4   1  30      139.90      170.45     34.38 o 
  -3   1  30        1.13       15.65     24.49 o 
  -2   1  30       68.01       86.89     25.56 o 
  -1   1  30        0.53      -12.38     16.67 o 
   0   1  30       19.22        1.36     18.07 o 
   1   1  30       13.94       22.63     18.58 o 
   2   1  30      100.97      151.62     36.01 o 
   3   1  30        0.42      -11.56     32.56 o 
  -4   2  30     1133.08     1268.02     92.20 o 
  -3   2  30       54.46       14.10     18.88 o 
  -2   2  30      265.87      363.70     63.56 o 
  -1   2  30      164.84      136.36     30.45 o 
   0   2  30       11.26       53.29     29.69 o 
   1   2  30       13.03       35.85     18.85 o 
   2   2  30        3.20        9.20     16.47 o 
   3   2  30        6.48        9.14     16.20 o 
  -4   3  30       58.83       69.87     24.38 o 
  -3   3  30      192.95      179.12     35.59 o 
  -2   3  30        9.57       15.95     29.07 o 
  -1   3  30      407.98      409.06     55.78 o 
   0   3  30       39.52       66.41     21.87 o 
   1   3  30        1.20       10.40     13.21 o 
   2   3  30      162.32      298.69     48.28 o 
   3   3  30       60.88       96.66     42.37 o 
  -4   4  30        0.39       12.93     14.38 o 
  -3   4  30      197.16      265.06     96.24 o 
  -2   4  30       51.95       34.27     19.43 o 
  -1   4  30      138.72      117.60     27.22 o 
   0   4  30      306.98      350.36     91.95 o 
   1   4  30       66.57      115.40     52.20 o 
   2   4  30       12.28       -2.45     27.89 o 
   3   4  30       32.06       -1.90     17.24 o 
  -4   5  30        8.02        7.88     35.65 o 
  -3   5  30        4.31       32.72     24.60 o 
  -2   5  30        3.31       14.70     38.62 o 
  -1   5  30       36.43       35.11     17.58 o 
   0   5  30       39.61       37.32     32.30 o 
   1   5  30        4.45       -1.02     51.75 o 
   2   5  30       18.82       26.13     37.17 o 
   3   5  30        3.24       41.91     28.91 o 
  -4   6  30        1.80      -19.15     19.15 o 
  -3   6  30        5.52        0.29     17.86 o 
  -2   6  30        0.10       14.63     34.14 o 
  -1   6  30        7.82       -5.81     11.86 o 
   0   6  30        0.02      -11.55     12.88 o 
   1   6  30        6.53        1.09     33.95 o 
   2   6  30        1.33        2.56     14.69 o 
   3   6  30        2.84       20.86     21.76 o 
  -3   7  30       42.85       30.35     18.04 o 
  -2   7  30       23.38       15.63     18.33 o 
  -1   7  30      136.40      170.52     35.01 o 
   0   7  30        0.01      -14.70     14.70 o 
   1   7  30       17.52       -5.75     26.27 o 
   2   7  30       72.02       29.96     23.82 o 
  -3   8  30      371.11      393.98     55.07 o 
  -2   8  30       65.95       59.07     58.97 o 
  -1   8  30      148.75      107.70     29.05 o 
   0   8  30      258.65      325.38     75.42 o 
   1   8  30        0.22       -2.33     12.22 o 
   2   8  30        2.06      -21.99     21.99 o 
  -2   9  30      490.05      669.76    102.63 o 
  -1   9  30        9.49        2.59     21.39 o 
   0   9  30      195.11      254.61     45.45 o 
   1   9  30       33.19       13.29     19.94 o 
  -3   0  31     1394.66     1763.14    154.58 o 
  -1   0  31       51.24       30.63     27.05 o 
   1   0  31      342.68      436.10     82.10 o 
   3   0  31       64.99       39.53     27.46 o 
  -4   1  31        3.50       -5.16     12.79 o 
  -3   1  31       81.86       55.18     21.36 o 
  -2   1  31       37.12       18.61     34.98 o 
  -1   1  31        6.42       -1.27     10.64 o 
   0   1  31       49.81       37.90     21.84 o 
   1   1  31        0.11      -27.45     27.45 o 
   2   1  31      224.93      273.86     48.29 o 
   3   1  31      263.30      357.56     56.69 o 
  -4   2  31      202.23      282.61     45.72 o 
  -3   2  31        8.05       -1.95     18.44 o 
  -2   2  31        1.55        1.36     11.80 o 
  -1   2  31       11.97       12.42     16.54 o 
   0   2  31        7.90       -9.92     32.30 o 
   1   2  31       45.48       43.34     23.02 o 
   2   2  31       48.06       71.66     47.72 o 
   3   2  31      233.20      280.46     99.43 o 
  -4   3  31       27.29        1.45     14.01 o 
  -3   3  31       53.29       40.86     20.11 o 
  -2   3  31       10.26        3.93     33.24 o 
  -1   3  31        0.34      -11.62     13.53 o 
   0   3  31        0.36       11.11     14.26 o 
   1   3  31       77.10      103.38     29.54 o 
   2   3  31        6.56        1.12     22.95 o 
   3   3  31       18.15       45.52     30.37 o 
  -4   4  31        5.53      -10.32     45.49 o 
  -3   4  31      366.42      483.24     59.03 o 
  -2   4  31        5.48       -8.89     12.92 o 
  -1   4  31       31.67       28.09     30.21 o 
   0   4  31        1.31       41.15     39.87 o 
   1   4  31       51.66       71.45     25.62 o 
   2   4  31       15.59       32.64     44.05 o 
   3   4  31      115.73       83.92     41.04 o 
  -3   5  31        0.33      -14.70     14.70 o 
  -2   5  31      145.24      164.14     35.26 o 
  -1   5  31        0.13       51.67     21.86 o 
   0   5  31      134.97      145.18     35.89 o 
   1   5  31        4.07       11.13     21.43 o 
   2   5  31       17.50       11.41     37.41 o 
  -3   6  31        0.33       24.02     17.35 o 
  -2   6  31      192.17      182.06     41.66 o 
  -1   6  31      485.67      441.08     56.19 o 
   0   6  31       75.61       28.31     73.72 o 
   1   6  31      337.16      456.28     59.62 o 
   2   6  31       63.55       70.72     41.96 o 
  -2   7  31       74.82       88.23     59.77 o 
  -1   7  31      226.52      248.75     54.25 o 
   0   7  31        1.24      -16.90     16.90 o 
   1   7  31      279.11      358.02     73.21 o 
  -2   8  31        2.33       21.75     15.98 o 
  -1   8  31        0.80      -17.80     17.80 o 
   0   8  31        7.46       -0.78     51.77 o 
   1   8  31       95.51      139.12     34.50 o 
  -4   0  32        3.83        3.29     19.29 o 
  -2   0  32        2.20       20.02     23.28 o 
   0   0  32       52.32      204.93     56.82 o 
   2   0  32       82.54       82.53     37.87 o 
  -3   1  32        2.41        5.40     37.74 o 
  -2   1  32       10.16        1.11     12.71 o 
  -1   1  32       17.32        7.95     32.02 o 
   0   1  32       81.29       86.82     27.17 o 
   1   1  32        0.00       24.05     53.60 o 
   2   1  32       26.66       19.68     27.65 o 
  -3   2  32        0.94       19.27     15.73 o 
  -2   2  32       49.03       53.89     23.45 o 
  -1   2  32       21.15        0.54     15.28 o 
   0   2  32       10.24        5.40     16.03 o 
   1   2  32       75.32       27.20     19.14 o 
   2   2  32       57.92       79.71     27.60 o 
  -3   3  32      131.28      173.59     36.55 o 
  -2   3  32       35.14       33.10     38.23 o 
  -1   3  32      141.54       43.01     56.14 o 
   0   3  32      388.27      502.33     61.96 o 
   1   3  32      173.58      255.56     46.77 o 
   2   3  32       72.80       55.06     58.27 o 
  -3   4  32      635.13      805.80     76.38 o 
  -2   4  32       84.72       88.58     32.67 o 
  -1   4  32      139.06      188.95     62.20 o 
   0   4  32      195.62      211.14     57.38 o 
   1   4  32      222.68      216.26     42.87 o 
   2   4  32       51.40      108.36     32.13 o 
  -3   5  32       94.41      103.05     29.27 o 
  -2   5  32      123.87      136.30     33.29 o 
  -1   5  32        0.05       -8.25     12.05 o 
   0   5  32        4.92       21.70     16.37 o 
   1   5  32        7.99      -14.79     15.74 o 
   2   5  32        0.06       30.94     19.84 o 
  -2   6  32        1.02       17.13     15.87 o 
  -1   6  32        2.30      -12.05     25.28 o 
   0   6  32       23.53       66.21     42.25 o 
   1   6  32        2.79       20.12     32.01 o 
  -1   7  32        1.48       16.78     20.92 o 
   0   7  32       36.61       69.81     24.42 o 
  -3   0  33      567.99      781.35    109.58 o 
  -1   0  33      118.13      109.75     47.90 o 
   1   0  33        2.41      -23.87     23.87 o 
  -3   1  33       22.57       69.38     24.25 o 
  -2   1  33        0.22        1.06     12.73 o 
  -1   1  33        1.04       42.71     22.21 o 
   0   1  33      324.85      365.94     53.94 o 
   1   1  33        0.30       28.34     18.75 o 
   2   1  33       41.45       71.22     27.80 o 
  -3   2  33        7.53       49.64     22.53 o 
  -2   2  33        4.31        9.93     13.74 o 
  -1   2  33        4.75      -13.85     14.96 o 
   0   2  33       10.01        4.47     17.17 o 
   1   2  33        6.32      -16.67     16.67 o 
   2   2  33        7.14        4.98     30.51 o 
  -3   3  33        1.09       13.11     14.33 o 
  -2   3  33        2.07      -11.51     13.85 o 
  -1   3  33        1.50      -16.71     16.71 o 
   0   3  33        0.01       19.56     37.20 o 
   1   3  33        0.10       -5.05     15.01 o 
  -2   4  33       14.77       35.48     18.37 o 
  -1   4  33       13.94       32.04     20.48 o 
   0   4  33       44.67       65.46     30.56 o 
   1   4  33        6.10       51.62     23.41 o 
  -2   5  33      546.75      752.62     75.79 o 
  -1   5  33        0.16      -14.86     15.29 o 
   0   5  33       29.52       59.38     24.20 o 
   1   5  33        9.04        8.50     35.11 o 
  -1   6  33       58.64       12.70     44.05 o 
  -2   0  34        0.02       37.96     28.31 o 
   0   0  34        4.75      103.89     47.41 o 
  -2   1  34        2.94       -5.36     33.43 o 
  -1   1  34        4.91       35.98     19.69 o 
   0   1  34       26.64       51.63     25.61 o 
   1   1  34        0.71       46.34     23.49 o 
  -2   2  34        4.08       26.52     22.38 o 
  -1   2  34       30.73        7.77     12.16 o 
   0   2  34      304.60      432.25     60.37 o 
   1   2  34        4.38       -5.50     16.22 o 
  -1   3  34       14.84      -21.05     21.05 o 
   0   3  34       50.10       99.28     32.08 o 
                                                 
